# Supplementary material for: Poly[[{μ4-2,2′-[butane-1,4-diylbis(sulfanedi­yl)]bis­(1,3,4-thia­diazole)}silver(I)] perchlorate sesquihydrate]
Source: Acta Crystallogr Sect E Struct Rep Online. 2012 May 31;68(Pt 6):m845. doi: 10.1107/S1600536812022957 (PMC3379184; doi:10.1107/S1600536812022957)
Supplement: Supplementary file 1 [file e-68-0m845-sup1.cif]

##############################################################################
#                                                                            #
# This CIF contains the data in a paper accepted for publication in          #
# Acta Crystallographica Section E. It conforms to the requirements of       #
# Notes for Authors for Acta Crystallographica Section E, and has been       #
# peer reviewed under the auspices of the IUCr Commission on Journals.       #
#                                                                            #
# Full details of the Crystallographic Information File format               #
# are given in the paper "The Crystallographic Information File (CIF):       #
# a New Standard Archive File for Crystallography" by S. R. Hall, F. H.      #
# Allen and I. D. Brown [Acta Cryst. (1991), A47, 655-685].                  #
#                                                                            #
# The current version of the core CIF dictionary is obtainable from          #
# ftp://ftp.iucr.org/pub/cif_core.dic.                                       #
#                                                                            #
# Software is freely available for graphical display of the structure(s)     #
# in this CIF. For information consult the CIF software page                 #
# http://www.iucr.org/resources/cif/software.                                #
#                                                                            #
# This file may be used for bona fide research purposes within the           #
# scientific community so long as proper attribution is given to the journal # 
# article from which it was obtained.                                        #
#                                                                            #
##############################################################################
data_I
_audit_creation_method     SHELXL-97
_chemical_name_systematic
;
Poly[[{\m~4~-2,2'-[butane-1,4-diylbis(sulfanediyl)]bis(1,3,4-
thiadiazole)}silver(I)] perchlorate sesquihydrate]
;
_chemical_name_common     ?
_chemical_formula_moiety     'C8 H10 Ag N4 S4 +, Cl O4 -, 1.5(H2 O)'
_chemical_formula_sum     'C8 H13 Ag Cl N4 O5.5 S4'
_chemical_formula_iupac     '[Ag (C8 H10 N4 S4)] Cl O4, 1.5H2 O'
_chemical_formula_weight     524.79
_chemical_melting_point     ?
_symmetry_cell_setting     triclinic
_symmetry_space_group_name_H-M     'P -1'
_symmetry_space_group_name_Hall     '-P 1'
loop_
    _symmetry_equiv_pos_as_xyz
    'x, y, z'
    '-x, -y, -z'
_cell_length_a     10.076(12)
_cell_length_b     10.08(2)
_cell_length_c     10.137(12)
_cell_angle_alpha     92.02(2)
_cell_angle_beta     119.727(14)
_cell_angle_gamma     94.20(2)
_cell_volume     889(3)
_cell_formula_units_Z     2
_cell_measurement_reflns_used     954
_cell_measurement_theta_min     2.32
_cell_measurement_theta_max     19.49
_cell_measurement_temperature     291(2)
_exptl_crystal_description     block
_exptl_crystal_colour     colourless
_exptl_crystal_size_max     0.29
_exptl_crystal_size_mid     0.04
_exptl_crystal_size_min     0.04
_exptl_crystal_density_diffrn     1.961
_exptl_crystal_density_meas     ?
_exptl_crystal_density_method     'not measured'
_exptl_crystal_F_000     522
_exptl_absorpt_coefficient_mu     1.783
_exptl_absorpt_correction_type     multi-scan
_exptl_absorpt_process_details     '(SADABS; Bruker, 1997)'
_exptl_absorpt_correction_T_min     0.6241
_exptl_absorpt_correction_T_max     0.9402
_exptl_special_details     ?
_diffrn_ambient_temperature     291(2)
_diffrn_radiation_type     MoK\a
_diffrn_radiation_wavelength     0.71073
_diffrn_radiation_source     'fine-focus sealed tube'
_diffrn_radiation_monochromator     graphite
_diffrn_measurement_device_type     'Bruker SMART CCD area-detector'
_diffrn_measurement_method     'phi and omega scans'
_diffrn_detector_area_resol_mean     ?
_diffrn_reflns_number     6708
_diffrn_reflns_av_R_equivalents     0.0428
_diffrn_reflns_av_sigmaI/netI     0.0745
_diffrn_reflns_theta_min     2.94
_diffrn_reflns_theta_max     25.50
_diffrn_reflns_theta_full     25.50
_diffrn_measured_fraction_theta_max     0.977
_diffrn_measured_fraction_theta_full     0.977
_diffrn_reflns_limit_h_min     -12
_diffrn_reflns_limit_h_max     12
_diffrn_reflns_limit_k_min     -12
_diffrn_reflns_limit_k_max     11
_diffrn_reflns_limit_l_min     -12
_diffrn_reflns_limit_l_max     12
_diffrn_standards_number     0
_diffrn_standards_interval_count     ?
_diffrn_standards_interval_time     ?
_diffrn_standards_decay_%     ?
_refine_special_details
;
 Refinement of F^2^ against ALL reflections.  The weighted R-factor wR and
 goodness of fit S are based on F^2^, conventional R-factors R are based
 on F, with F set to zero for negative F^2^. The threshold expression of
 F^2^ > 2sigma(F^2^) is used only for calculating R-factors(gt) etc. and is
 not relevant to the choice of reflections for refinement.  R-factors based
 on F^2^ are statistically about twice as large as those based on F, and R-
 factors based on ALL data will be even larger.
;
_reflns_number_total     3237
_reflns_number_gt     1834
_reflns_threshold_expression     I>2sigma(I)
_refine_ls_structure_factor_coef     Fsqd
_refine_ls_matrix_type     full
_refine_ls_R_factor_all     0.1104
_refine_ls_R_factor_gt     0.0545
_refine_ls_wR_factor_gt     0.1161
_refine_ls_wR_factor_ref     0.1430
_refine_ls_goodness_of_fit_ref     0.998
_refine_ls_restrained_S_all     0.998
_refine_ls_number_reflns     3237
_refine_ls_number_parameters     214
_refine_ls_number_restraints     236
_refine_ls_hydrogen_treatment     constr
_refine_ls_weighting_scheme     calc
_refine_ls_weighting_details
         'calc w=1/[\s^2^(Fo^2^)+(0.0596P)^2^+0.9001P] where P=(Fo^2^+2Fc^2^)/3'
_atom_sites_solution_hydrogens     geom
_atom_sites_solution_primary     direct
_atom_sites_solution_secondary     difmap
_refine_ls_shift/su_max     0.000
_refine_ls_shift/su_mean     0.000
_refine_diff_density_max     0.639
_refine_diff_density_min     -0.746
_refine_ls_extinction_method     none
_refine_ls_extinction_coef     ?
loop_
    _atom_type_symbol
    _atom_type_description
    _atom_type_scat_dispersion_real
    _atom_type_scat_dispersion_imag
    _atom_type_scat_source
    'C' 'C' 0.0033 0.0016
                         'International Tables Vol C Tables 4.2.6.8 and 6.1.1.4'
    'H' 'H' 0.0000 0.0000
                         'International Tables Vol C Tables 4.2.6.8 and 6.1.1.4'
    'N' 'N' 0.0061 0.0033
                         'International Tables Vol C Tables 4.2.6.8 and 6.1.1.4'
    'O' 'O' 0.0106 0.0060
                         'International Tables Vol C Tables 4.2.6.8 and 6.1.1.4'
    'S' 'S' 0.1246 0.1234
                         'International Tables Vol C Tables 4.2.6.8 and 6.1.1.4'
    'Cl' 'Cl' 0.1484 0.1585
                         'International Tables Vol C Tables 4.2.6.8 and 6.1.1.4'
    'Ag' 'Ag' -0.8971 1.1015
                         'International Tables Vol C Tables 4.2.6.8 and 6.1.1.4'
_computing_data_collection     'SMART (Bruker, 1997)'
_computing_cell_refinement     'SAINT (Bruker, 1997)'
_computing_data_reduction     'SAINT (Bruker, 1997)'
_computing_structure_solution     'SHELXS97 (Sheldrick, 2008)'
_computing_structure_refinement     'SHELXL97 (Sheldrick, 2008)'
_computing_molecular_graphics     'SHELXTL (Sheldrick, 2008)'
_computing_publication_material     'SHELXTL (Sheldrick, 2008)'
loop_
    _atom_site_type_symbol
    _atom_site_label
    _atom_site_fract_x
    _atom_site_fract_y
    _atom_site_fract_z
    _atom_site_U_iso_or_equiv
    _atom_site_adp_type
    _atom_site_calc_flag
    _atom_site_refinement_flags
    _atom_site_occupancy
    _atom_site_symmetry_multiplicity
    _atom_site_disorder_assembly
    _atom_site_disorder_group
    O O5 0.5870(14) 0.9980(12) 0.5479(13) 0.111(3) Uani d PU 0.663(11) 1 . 1
    H H1W 0.5826 0.9510 0.4743 0.166 Uiso d PR 0.663(11) 1 . 1
    H H2W 0.5493 0.9603 0.5974 0.166 Uiso d PR 0.663(11) 1 . 1
    O O5' 0.709(3) 0.984(2) 0.599(3) 0.111(3) Uani d PU 0.337(11) 1 . 2
    H H3W 0.6772 0.9410 0.5137 0.166 Uiso d PR 0.337(11) 1 . 2
    H H4W 0.6737 0.9609 0.6564 0.166 Uiso d PR 0.337(11) 1 . 2
    Cl Cl1 0.6364(2) 0.2700(2) 0.2629(3) 0.0868(8) Uani d PGU 0.640(6) 1 A 1
    O O1 0.5621(6) 0.1488(5) 0.2654(8) 0.105(2) Uani d PGU 0.640(6) 1 A 1
    O O2 0.7031(8) 0.2400(7) 0.1638(8) 0.107(2) Uani d PGU 0.640(6) 1 A 1
    O O3 0.7646(7) 0.3177(6) 0.4046(6) 0.093(2) Uani d PGU 0.640(6) 1 A 1
    O O4 0.5392(6) 0.3695(5) 0.1966(8) 0.098(2) Uani d PGU 0.640(6) 1 A 1
    Cl Cl1' 0.6364(2) 0.2700(2) 0.2629(3) 0.0868(8) Uani d PGU 0.360(6) 1 A 2
    O O1' 0.5900(8) 0.3025(7) 0.3739(8) 0.105(2) Uani d PGU 0.360(6) 1 A 2
    O O2' 0.7956(5) 0.2706(6) 0.3363(8) 0.107(2) Uani d PGU 0.360(6) 1 A 2
    O O3' 0.5824(7) 0.3645(6) 0.1525(7) 0.093(2) Uani d PGU 0.360(6) 1 A 2
    O O4' 0.5605(7) 0.1401(5) 0.1931(7) 0.098(2) Uani d PGU 0.360(6) 1 A 2
    Ag Ag1 0.28732(7) 0.49669(7) 0.38379(8) 0.0710(3) Uani d . 1 1 . .
    S S1 0.4338(2) 0.2152(2) 0.7857(2) 0.0592(6) Uani d . 1 1 . .
    S S2 0.1184(2) 0.28824(19) 0.5359(2) 0.0517(5) Uani d . 1 1 . .
    S S3 -0.2397(2) 0.5507(2) 0.0592(2) 0.0525(5) Uani d . 1 1 . .
    S S4 -0.1933(2) 0.74107(19) -0.1386(2) 0.0539(5) Uani d . 1 1 . .
    N N1 0.5493(7) 0.3652(6) 0.6644(7) 0.0519(16) Uani d . 1 1 . .
    N N2 0.3926(6) 0.3663(6) 0.5770(6) 0.0464(15) Uani d . 1 1 . .
    N N3 0.0497(7) 0.5526(6) 0.2226(6) 0.0488(15) Uani d . 1 1 . .
    N N4 0.0286(6) 0.6374(5) 0.1089(6) 0.0433(14) Uani d . 1 1 . .
    C C1 0.5838(9) 0.2893(8) 0.7730(9) 0.057(2) Uani d . 1 1 . .
    H H1 0.6850 0.2755 0.8411 0.069 Uiso calc R 1 1 . .
    C C2 0.3171(8) 0.2935(7) 0.6263(8) 0.0424(17) Uani d . 1 1 . .
    C C3 0.0689(9) 0.1618(8) 0.6326(9) 0.054(2) Uani d . 1 1 . .
    H H3A 0.1430 0.1754 0.7408 0.065 Uiso calc R 1 1 . .
    H H3B -0.0309 0.1755 0.6198 0.065 Uiso calc R 1 1 . .
    C C4 0.0641(9) 0.0183(8) 0.5792(8) 0.055(2) Uani d . 1 1 . .
    H H4A 0.1607 0.0053 0.5839 0.065 Uiso calc R 1 1 . .
    H H4B 0.0524 -0.0404 0.6473 0.065 Uiso calc R 1 1 . .
    C C5 -0.0794(9) 0.5012(8) 0.2069(9) 0.0518(19) Uani d . 1 1 . .
    H H5 -0.0839 0.4410 0.2724 0.062 Uiso calc R 1 1 . .
    C C6 -0.1156(8) 0.6454(6) 0.0185(7) 0.0401(16) Uani d . 1 1 . .
    C C7 -0.0201(9) 0.8336(8) -0.1127(9) 0.060(2) Uani d . 1 1 . .
    H H7A 0.0559 0.7718 -0.0924 0.072 Uiso calc R 1 1 . .
    H H7B -0.0431 0.8718 -0.2073 0.072 Uiso calc R 1 1 . .
    C C8 0.0493(10) 0.9440(8) 0.0136(10) 0.068(2) Uani d . 1 1 . .
    H H8A 0.0685 0.9068 0.1077 0.082 Uiso calc R 1 1 . .
    H H8B 0.1475 0.9798 0.0268 0.082 Uiso calc R 1 1 . .
    O O6 0.337(2) 0.974(2) 0.981(2) 0.169(8) Uani d PU 0.50 1 . .
    H H5W 0.4339 0.9960 1.0303 0.254 Uiso d PR 0.50 1 . .
    H H6W 0.3215 0.9007 0.9296 0.254 Uiso d PR 0.50 1 . .
loop_
    _atom_site_aniso_label
    _atom_site_aniso_U_11
    _atom_site_aniso_U_22
    _atom_site_aniso_U_33
    _atom_site_aniso_U_12
    _atom_site_aniso_U_13
    _atom_site_aniso_U_23
    O5 0.104(6) 0.128(6) 0.102(6) 0.027(5) 0.051(5) 0.015(5)
    O5' 0.104(6) 0.128(6) 0.102(6) 0.027(5) 0.051(5) 0.015(5)
    Cl1 0.0565(13) 0.0827(16) 0.0970(17) 0.0042(11) 0.0195(12) 0.0245(14)
    O1 0.099(4) 0.099(4) 0.109(4) -0.007(4) 0.048(3) 0.013(4)
    O2 0.084(4) 0.116(5) 0.110(4) 0.006(3) 0.041(3) 0.010(4)
    O3 0.079(4) 0.104(4) 0.087(4) 0.023(3) 0.033(3) 0.010(3)
    O4 0.084(4) 0.092(4) 0.105(5) 0.018(3) 0.035(3) 0.011(3)
    Cl1' 0.0565(13) 0.0827(16) 0.0970(17) 0.0042(11) 0.0195(12) 0.0245(14)
    O1' 0.099(4) 0.099(4) 0.109(4) -0.007(4) 0.048(3) 0.013(4)
    O2' 0.084(4) 0.116(5) 0.110(4) 0.006(3) 0.041(3) 0.010(4)
    O3' 0.079(4) 0.104(4) 0.087(4) 0.023(3) 0.033(3) 0.010(3)
    O4' 0.084(4) 0.092(4) 0.105(5) 0.018(3) 0.035(3) 0.011(3)
    Ag1 0.0421(4) 0.0867(5) 0.0724(5) 0.0093(3) 0.0171(3) 0.0441(4)
    S1 0.0534(12) 0.0638(14) 0.0507(12) 0.0034(10) 0.0179(10) 0.0237(10)
    S2 0.0405(10) 0.0521(12) 0.0588(12) 0.0008(9) 0.0218(9) 0.0155(10)
    S3 0.0385(10) 0.0540(12) 0.0567(12) 0.0057(9) 0.0173(9) 0.0089(10)
    S4 0.0499(11) 0.0509(12) 0.0459(11) 0.0124(9) 0.0111(9) 0.0139(10)
    N1 0.043(4) 0.051(4) 0.055(4) 0.004(3) 0.019(3) 0.016(3)
    N2 0.037(3) 0.047(4) 0.048(4) 0.003(3) 0.015(3) 0.017(3)
    N3 0.045(4) 0.051(4) 0.045(4) 0.016(3) 0.017(3) 0.011(3)
    N4 0.037(3) 0.039(3) 0.050(4) 0.009(3) 0.018(3) 0.011(3)
    C1 0.045(4) 0.058(5) 0.057(5) 0.002(4) 0.016(4) 0.013(4)
    C2 0.043(4) 0.043(4) 0.040(4) 0.005(3) 0.020(3) 0.007(3)
    C3 0.050(5) 0.060(5) 0.055(5) -0.007(4) 0.029(4) 0.009(4)
    C4 0.058(5) 0.054(5) 0.051(4) -0.001(4) 0.027(4) 0.012(4)
    C5 0.052(5) 0.048(5) 0.053(5) 0.011(4) 0.024(4) 0.014(4)
    C6 0.039(4) 0.034(4) 0.038(4) 0.004(3) 0.013(3) 0.005(3)
    C7 0.073(6) 0.054(5) 0.053(5) 0.019(4) 0.029(4) 0.020(4)
    C8 0.067(6) 0.051(5) 0.076(6) 0.008(4) 0.028(5) 0.021(5)
    O6 0.162(11) 0.181(11) 0.168(11) 0.007(8) 0.087(8) 0.007(8)
_geom_special_details
;
 All esds (except the esd in the dihedral angle between two l.s. planes)
 are estimated using the full covariance matrix.  The cell esds are taken
 into account individually in the estimation of esds in distances, angles
 and torsion angles; correlations between esds in cell parameters are only
 used when they are defined by crystal symmetry.  An approximate (isotropic)
 treatment of cell esds is used for estimating esds involving l.s. planes.
;
loop_
    _geom_bond_atom_site_label_1
    _geom_bond_atom_site_label_2
    _geom_bond_site_symmetry_2
    _geom_bond_distance
    _geom_bond_publ_flag
    O5 O5 2_676 1.53(2) ?
    O5 H1W . 0.8502 ?
    O5 H2W . 0.8498 ?
    O5 H3W . 1.2854 ?
    O5 H4W . 1.1129 ?
    O5' H1W . 1.2852 ?
    O5' H3W . 0.8500 ?
    O5' H4W . 0.8500 ?
    Cl1 O1 . 1.393(5) ?
    Cl1 O4 . 1.398(5) ?
    Cl1 O3 . 1.408(4) ?
    Cl1 O2 . 1.494(5) ?
    Cl1' O2' . 1.394(4) ?
    Cl1' O3' . 1.415(5) ?
    Cl1' O4' . 1.433(5) ?
    Cl1' O1' . 1.452(4) ?
    Ag1 N2 . 2.239(6) ?
    Ag1 N3 . 2.259(6) ?
    Ag1 N1 2_666 2.323(6) ?
    S1 C1 . 1.701(8) ?
    S1 C2 . 1.720(7) ?
    S2 C2 . 1.736(7) ?
    S2 C3 . 1.821(7) ?
    S3 C5 . 1.695(8) ?
    S3 C6 . 1.735(7) ?
    S4 C6 . 1.750(7) ?
    S4 C7 . 1.810(8) ?
    N1 C1 . 1.280(9) ?
    N1 N2 . 1.376(8) ?
    N1 Ag1 2_666 2.323(6) ?
    N2 C2 . 1.300(8) ?
    N3 C5 . 1.296(9) ?
    N3 N4 . 1.398(8) ?
    N4 C6 . 1.288(8) ?
    C1 H1 . 0.9300 ?
    C3 C4 . 1.516(11) ?
    C3 H3A . 0.9700 ?
    C3 H3B . 0.9700 ?
    C4 C4 2_556 1.487(14) ?
    C4 H4A . 0.9700 ?
    C4 H4B . 0.9700 ?
    C5 H5 . 0.9300 ?
    C7 C8 . 1.505(11) ?
    C7 H7A . 0.9700 ?
    C7 H7B . 0.9700 ?
    C8 C8 2_575 1.501(15) ?
    C8 H8A . 0.9700 ?
    C8 H8B . 0.9700 ?
    O6 H5W . 0.8500 ?
    O6 H6W . 0.8498 ?
loop_
    _geom_angle_atom_site_label_1
    _geom_angle_atom_site_label_2
    _geom_angle_atom_site_label_3
    _geom_angle_site_symmetry_1
    _geom_angle_site_symmetry_3
    _geom_angle
    _geom_angle_publ_flag
    O5 O5 H1W 2_676 . 88.4 ?
    O5 O5 H2W 2_676 . 74.1 ?
    H1W O5 H2W . . 116.5 ?
    O5 O5 H3W 2_676 . 129.1 ?
    H2W O5 H3W . . 121.9 ?
    O5 O5 H4W 2_676 . 139.9 ?
    H1W O5 H4W . . 108.3 ?
    H2W O5 H4W . . 65.8 ?
    H3W O5 H4W . . 75.3 ?
    H1W O5' H4W . . 94.7 ?
    H3W O5' H4W . . 120.0 ?
    O1 Cl1 O4 . . 114.6 ?
    O1 Cl1 O3 . . 114.0 ?
    O4 Cl1 O3 . . 111.4 ?
    O1 Cl1 O2 . . 105.0 ?
    O4 Cl1 O2 . . 106.5 ?
    O3 Cl1 O2 . . 104.3 ?
    O2' Cl1' O3' . . 112.2 ?
    O2' Cl1' O4' . . 111.4 ?
    O3' Cl1' O4' . . 109.7 ?
    O2' Cl1' O1' . . 109.6 ?
    O3' Cl1' O1' . . 107.8 ?
    O4' Cl1' O1' . . 105.9 ?
    N2 Ag1 N3 . . 136.8(2) ?
    N2 Ag1 N1 . 2_666 118.1(2) ?
    N3 Ag1 N1 . 2_666 104.8(2) ?
    C1 S1 C2 . . 86.5(4) ?
    C2 S2 C3 . . 102.5(3) ?
    C5 S3 C6 . . 86.1(4) ?
    C6 S4 C7 . . 100.3(3) ?
    C1 N1 N2 . . 111.0(6) ?
    C1 N1 Ag1 . 2_666 128.6(5) ?
    N2 N1 Ag1 . 2_666 120.1(4) ?
    C2 N2 N1 . . 113.0(6) ?
    C2 N2 Ag1 . . 125.1(5) ?
    N1 N2 Ag1 . . 121.7(4) ?
    C5 N3 N4 . . 112.3(6) ?
    C5 N3 Ag1 . . 127.3(5) ?
    N4 N3 Ag1 . . 119.7(4) ?
    C6 N4 N3 . . 110.5(5) ?
    N1 C1 S1 . . 116.1(6) ?
    N1 C1 H1 . . 122.0 ?
    S1 C1 H1 . . 122.0 ?
    N2 C2 S1 . . 113.4(5) ?
    N2 C2 S2 . . 119.8(5) ?
    S1 C2 S2 . . 126.8(4) ?
    C4 C3 S2 . . 115.7(6) ?
    C4 C3 H3A . . 108.4 ?
    S2 C3 H3A . . 108.4 ?
    C4 C3 H3B . . 108.4 ?
    S2 C3 H3B . . 108.4 ?
    H3A C3 H3B . . 107.4 ?
    C4 C4 C3 2_556 . 112.3(8) ?
    C4 C4 H4A 2_556 . 109.1 ?
    C3 C4 H4A . . 109.1 ?
    C4 C4 H4B 2_556 . 109.1 ?
    C3 C4 H4B . . 109.1 ?
    H4A C4 H4B . . 107.9 ?
    N3 C5 S3 . . 115.6(6) ?
    N3 C5 H5 . . 122.2 ?
    S3 C5 H5 . . 122.2 ?
    N4 C6 S3 . . 115.6(5) ?
    N4 C6 S4 . . 125.7(5) ?
    S3 C6 S4 . . 118.7(4) ?
    C8 C7 S4 . . 115.0(6) ?
    C8 C7 H7A . . 108.5 ?
    S4 C7 H7A . . 108.5 ?
    C8 C7 H7B . . 108.5 ?
    S4 C7 H7B . . 108.5 ?
    H7A C7 H7B . . 107.5 ?
    C8 C8 C7 2_575 . 114.0(9) ?
    C8 C8 H8A 2_575 . 108.8 ?
    C7 C8 H8A . . 108.8 ?
    C8 C8 H8B 2_575 . 108.8 ?
    C7 C8 H8B . . 108.8 ?
    H8A C8 H8B . . 107.6 ?
    H5W O6 H6W . . 107.3 ?
loop_
    _geom_torsion_atom_site_label_1
    _geom_torsion_atom_site_label_2
    _geom_torsion_atom_site_label_3
    _geom_torsion_atom_site_label_4
    _geom_torsion_site_symmetry_1
    _geom_torsion_site_symmetry_2
    _geom_torsion_site_symmetry_3
    _geom_torsion_site_symmetry_4
    _geom_torsion
    _geom_torsion_publ_flag
    C1 N1 N2 C2 . . . . 1.4(9) ?
    Ag1 N1 N2 C2 2_666 . . . -173.9(5) ?
    C1 N1 N2 Ag1 . . . . 176.4(5) ?
    Ag1 N1 N2 Ag1 2_666 . . . 1.1(7) ?
    N3 Ag1 N2 C2 . . . . 1.4(8) ?
    N1 Ag1 N2 C2 2_666 . . . 173.3(6) ?
    N3 Ag1 N2 N1 . . . . -173.0(4) ?
    N1 Ag1 N2 N1 2_666 . . . -1.0(7) ?
    N2 Ag1 N3 C5 . . . . -8.1(8) ?
    N1 Ag1 N3 C5 2_666 . . . 179.3(6) ?
    N2 Ag1 N3 N4 . . . . -177.8(4) ?
    N1 Ag1 N3 N4 2_666 . . . 9.6(5) ?
    C5 N3 N4 C6 . . . . 1.6(8) ?
    Ag1 N3 N4 C6 . . . . 172.7(5) ?
    N2 N1 C1 S1 . . . . -1.8(9) ?
    Ag1 N1 C1 S1 2_666 . . . 173.0(4) ?
    C2 S1 C1 N1 . . . . 1.3(7) ?
    N1 N2 C2 S1 . . . . -0.5(8) ?
    Ag1 N2 C2 S1 . . . . -175.2(3) ?
    N1 N2 C2 S2 . . . . 177.2(5) ?
    Ag1 N2 C2 S2 . . . . 2.4(9) ?
    C1 S1 C2 N2 . . . . -0.4(6) ?
    C1 S1 C2 S2 . . . . -177.8(5) ?
    C3 S2 C2 N2 . . . . 174.1(6) ?
    C3 S2 C2 S1 . . . . -8.6(6) ?
    C2 S2 C3 C4 . . . . -80.2(6) ?
    S2 C3 C4 C4 . . . 2_556 -67.4(10) ?
    N4 N3 C5 S3 . . . . -1.7(8) ?
    Ag1 N3 C5 S3 . . . . -172.0(3) ?
    C6 S3 C5 N3 . . . . 1.0(6) ?
    N3 N4 C6 S3 . . . . -0.8(8) ?
    N3 N4 C6 S4 . . . . 179.6(5) ?
    C5 S3 C6 N4 . . . . 0.0(6) ?
    C5 S3 C6 S4 . . . . 179.6(5) ?
    C7 S4 C6 N4 . . . . -7.9(7) ?
    C7 S4 C6 S3 . . . . 172.5(4) ?
    C6 S4 C7 C8 . . . . -74.4(6) ?
    S4 C7 C8 C8 . . . 2_575 -65.6(11) ?
loop_
    _geom_hbond_atom_site_label_D
    _geom_hbond_atom_site_label_H
    _geom_hbond_atom_site_label_A
    _geom_hbond_site_symmetry_A
    _geom_hbond_distance_DH
    _geom_hbond_distance_HA
    _geom_hbond_distance_DA
    _geom_hbond_angle_DHA
    _geom_hbond_publ_flag
    O6 H6W O4' 2_666 0.85 2.15 2.71(3) 123 y
    O6 H6W O2 2_666 0.85 1.61 2.46(4) 178 y
    O6 H5W O1 1_566 0.85 2.47 3.02(6) 123 y
    O6 H5W O6 2_677 0.85 2.36 3.10(4) 146 y
    O6 H5W O4' 1_566 0.85 1.98 2.62(6) 131 y
    O5 H2W O1 2_666 0.85 2.42 3.27(4) 179 y
data_global
_journal_date_recd_electronic     2012-04-30
_journal_date_accepted     2012-05-19
_journal_name_full     'Acta Crystallographica, Section E'
_journal_year     2012
_journal_volume     68
_journal_issue      6
_journal_page_first     m845
_journal_page_last     m845
_journal_paper_category     QM
_journal_paper_doi     10.1107/S1600536812022957
_journal_coeditor_code     RZ2753
_publ_contact_author_name     'Wei-Min, Zhu'
_publ_contact_author_address
;
College of Chemistry and Molecular Engineering
Zhengzhou University
Zhengzhou 450001
People's Republic of China
;
_publ_contact_author_email     'zhuwm@zzu.edu.cn'
_publ_contact_author_fax     '086 379 65515186'
_publ_contact_author_phone     '086 379 65515186'
_publ_section_title
;\
Poly[[{\m~4~-2,2'-[butane-1,4-diylbis(sulfanediyl)]bis(1,3,4-thiadiazole)}\
silver(I)] perchlorate sesquihydrate]
;
loop_
    _publ_author_name
    _publ_author_address
    'Jia-Jia Li'
;
College of Chemistry and Molecular Engineering
Zhengzhou University
Zhengzhou 450001
People's Republic of China
;
    'Wei-Min Zhu'
;
College of Chemistry and Molecular Engineering
Zhengzhou University
Zhengzhou 450001
People's Republic of China
;
