# Supplementary material for: Poly[[{μ4-2,2′-[butane-1,4-diylbis(sulfanedi­yl)]bis­(1,3,4-thia­diazole)}silver(I)] perchlorate sesquihydrate]
Source: Acta Crystallogr Sect E Struct Rep Online. 2012 May 31;68(Pt 6):m845. doi: 10.1107/S1600536812022957 (PMC3379184; doi:10.1107/S1600536812022957)
Supplement: Supplementary file 2 [file e-68-0m845-Isup2.hkl]

# 
# h,k,l, Fc-squared, Fo-squared, sigma(Fo-squared) and status flag 
# 
data_I
_shelx_title ' B in P-1' 
_shelx_refln_list_code          4 
_shelx_F_calc_maximum      273.11 
_exptl_crystal_F_000       522.00 
_reflns_d_resolution_high  0.8255 
 
loop_ 
 _symmetry_equiv_pos_as_xyz 
 'x, y, z' 
 '-x, -y, -z' 
 
_cell_length_a    10.0762 
_cell_length_b    10.0827 
_cell_length_c    10.1371 
_cell_angle_alpha  92.020 
_cell_angle_beta  119.727 
_cell_angle_gamma  94.202 
 
_shelx_F_squared_multiplier     1.000 
 
loop_ 
 _refln_index_h 
 _refln_index_k 
 _refln_index_l 
 _refln_F_squared_calc 
 _refln_F_squared_meas 
 _refln_F_squared_sigma 
 _refln_observed_status 
   2   0   0     1126.28     1197.08     30.01 o 
   3   0   0     2696.81     2633.22     40.02 o 
   4   0   0      363.91      393.64     20.02 o 
   5   0   0      510.70      569.13     25.44 o 
   6   0   0     1216.79     1117.76     37.16 o 
   7   0   0      811.46      804.88     49.22 o 
   8   0   0       92.44       48.89     34.39 o 
   9   0   0       30.23       15.83     22.57 o 
  10   0   0       45.64       63.88     28.12 o 
 -10   1   0        0.83        8.48     33.36 o 
  -9   1   0        3.81       32.68     23.40 o 
  -8   1   0       41.75       42.44     20.47 o 
  -7   1   0      982.35     1012.34     53.49 o 
  -6   1   0        6.38       11.60     14.38 o 
  -5   1   0     1468.34     1376.70     36.92 o 
  -4   1   0     3562.00     3733.04     55.13 o 
  -3   1   0     1141.05      980.76     30.51 o 
  -2   1   0    28599.01    29167.04    169.36 o 
  -1   1   0     1592.88     1640.88     21.91 o 
   1   1   0      104.50      114.14     29.57 o 
   2   1   0      374.35      337.86     14.71 o 
   3   1   0      823.53      864.78     24.32 o 
   4   1   0      839.90      809.69     26.54 o 
   5   1   0     1871.52     1813.81     49.70 o 
   6   1   0     1006.58     1052.99     36.84 o 
   7   1   0      351.05      325.06     48.16 o 
   8   1   0        2.93        4.99     28.25 o 
   9   1   0      354.46      422.63     45.85 o 
  10   1   0      197.24      177.23     56.80 o 
 -10   2   0        1.14       26.45     35.27 o 
  -9   2   0      635.25      831.39     84.79 o 
  -8   2   0        0.35       19.75     19.19 o 
  -7   2   0     1551.94     1706.43    128.99 o 
  -6   2   0      140.72      186.46     20.90 o 
  -5   2   0     1620.40     1391.47     52.48 o 
  -4   2   0     4237.50     3845.34     57.98 o 
  -3   2   0     7640.77     8288.40     80.39 o 
  -2   2   0     5562.10     5667.15     50.24 o 
  -1   2   0       73.41      105.38      9.72 o 
   1   2   0     1673.25     1841.35     39.76 o 
   2   2   0     1542.23     1686.73     29.48 o 
   3   2   0      938.86      989.14     26.53 o 
   4   2   0     4845.73     4635.02     64.73 o 
   5   2   0     4584.29     4720.27     75.27 o 
   6   2   0      543.07      484.99     28.50 o 
   7   2   0        4.04       16.68     13.56 o 
   8   2   0       31.82       78.53     26.16 o 
   9   2   0      411.20      418.75     72.74 o 
  10   2   0       19.65       -1.54     35.56 o 
 -10   3   0       81.53      103.90     45.63 o 
  -9   3   0      674.44      840.51     85.75 o 
  -8   3   0      130.35       84.98     42.10 o 
  -7   3   0     2234.08     2381.46     77.57 o 
  -6   3   0      637.02      731.25     43.89 o 
  -5   3   0      805.04      907.85     33.46 o 
  -4   3   0     1455.62     1508.44     37.61 o 
  -3   3   0     5436.99     5726.67     60.06 o 
  -2   3   0      115.39      143.73     13.79 o 
  -1   3   0       19.13       21.92      9.19 o 
   0   3   0      346.20      428.05     16.71 o 
   1   3   0       29.82       16.47      7.16 o 
   2   3   0     7863.13     8121.23     75.25 o 
   3   3   0        0.54       11.60      8.75 o 
   4   3   0     4974.63     4512.59    128.91 o 
   5   3   0     1412.10     1361.37     39.72 o 
   6   3   0        0.43       -2.22     11.50 o 
   7   3   0       15.00        8.41     19.15 o 
   8   3   0      151.24      180.61     50.48 o 
   9   3   0       26.88       42.84     37.47 o 
 -10   4   0       93.18        3.82     33.87 o 
  -9   4   0      257.55      185.16     54.81 o 
  -8   4   0      149.39       89.13     36.96 o 
  -7   4   0      370.60      396.75     39.78 o 
  -6   4   0      297.06      339.89     33.60 o 
  -5   4   0     3187.92     3223.54     62.63 o 
  -4   4   0      560.84      636.07     29.27 o 
  -3   4   0     1529.71     1512.02     33.56 o 
  -2   4   0     3047.16     2852.11     48.96 o 
  -1   4   0     1106.12     1022.79     28.31 o 
   0   4   0    12005.36    11749.45     99.03 o 
   1   4   0      190.08      166.83     13.86 o 
   2   4   0    11884.72    10905.29    247.40 o 
   3   4   0      288.04      302.13     18.35 o 
   4   4   0       21.99        8.76     10.29 o 
   5   4   0        0.46        5.82     11.49 o 
   6   4   0       36.33       46.82     20.92 o 
   7   4   0      105.46       94.41     27.94 o 
   8   4   0       34.83       29.83     36.96 o 
   9   4   0       22.61       -4.41     36.67 o 
 -10   5   0       47.83       11.10     37.47 o 
  -9   5   0       52.68        4.26     30.27 o 
  -8   5   0       44.80      -32.48     28.14 o 
  -7   5   0      123.24       44.60     33.95 o 
  -6   5   0      100.32       96.31     33.34 o 
  -5   5   0     3615.30     3599.85     82.11 o 
  -4   5   0     1571.98     1428.06     43.51 o 
  -3   5   0     2260.30     2349.17     57.84 o 
  -2   5   0     4673.62     4518.84     99.82 o 
  -1   5   0      308.12      334.12     23.36 o 
   0   5   0     2620.41     2587.90     46.76 o 
   1   5   0      775.47      762.39     24.74 o 
   2   5   0     2400.16     2302.22     42.32 o 
   3   5   0        0.83       -2.52      9.89 o 
   4   5   0      683.05      701.38     60.32 o 
   5   5   0      145.49      176.69     38.69 o 
   6   5   0       42.50       51.11     28.88 o 
   7   5   0      154.62      133.85     37.22 o 
   8   5   0        1.43        8.01     37.40 o 
   9   5   0       37.80      131.45     58.93 o 
  -9   6   0      223.36      312.87     71.35 o 
  -8   6   0        2.09       44.31     40.71 o 
  -7   6   0      654.86      806.56     82.88 o 
  -6   6   0        4.39        6.96     18.54 o 
  -5   6   0     1435.33     1466.99     87.18 o 
  -4   6   0       59.26       77.46     15.08 o 
  -3   6   0     2699.41     2554.52     56.27 o 
  -2   6   0     1125.91     1192.69     38.39 o 
  -1   6   0      252.66      253.79     20.71 o 
   0   6   0      904.63      904.84     32.04 o 
   1   6   0      162.45      165.66     15.92 o 
   2   6   0      490.40      538.29     39.76 o 
   3   6   0        0.44      -13.74     15.91 o 
   4   6   0      533.06      620.60     47.93 o 
   5   6   0      545.15      646.08    145.01 o 
   6   6   0      200.75      270.82     38.97 o 
   7   6   0      187.05      263.19     67.78 o 
   8   6   0       47.40       36.00     44.01 o 
  -9   7   0      260.73      355.56     75.17 o 
  -8   7   0       83.35      119.03     51.51 o 
  -7   7   0      837.74      961.67     91.99 o 
  -6   7   0        3.66        6.15     50.18 o 
  -5   7   0      450.19      552.49     39.44 o 
  -4   7   0       29.32       43.32     15.89 o 
  -3   7   0      278.92      245.55     45.41 o 
  -2   7   0       68.99       95.81     18.06 o 
  -1   7   0      618.58      657.83     32.07 o 
   0   7   0       85.20      121.48     17.77 o 
   1   7   0       58.73      102.81     24.86 o 
   2   7   0       75.46       83.92     25.00 o 
   3   7   0      108.01       58.32     40.34 o 
   4   7   0      639.31      714.21     53.72 o 
   5   7   0       24.48        4.61     27.96 o 
   6   7   0       42.93       34.45     26.27 o 
   7   7   0       93.46       62.79     29.92 o 
   8   7   0       82.20       20.87     48.27 o 
  -8   8   0       81.28       93.02     53.71 o 
  -7   8   0      225.86      158.27     52.39 o 
  -6   8   0       29.52        1.67     22.96 o 
  -5   8   0      128.01       62.51     20.48 o 
  -4   8   0      100.20      102.02     23.15 o 
  -3   8   0       69.36       52.96     25.55 o 
  -2   8   0      108.20      109.46     19.57 o 
  -1   8   0      215.44      292.81     37.04 o 
   0   8   0      618.32      625.58     47.90 o 
   1   8   0       24.08       19.31     22.69 o 
   2   8   0     1001.71      963.27    124.51 o 
   3   8   0       24.08       27.71     23.61 o 
   4   8   0       52.59       37.75     25.87 o 
   5   8   0        0.06      -16.28     22.68 o 
   6   8   0       19.44       25.49     29.81 o 
   7   8   0        2.31       12.18     40.63 o 
  -7   9   0       67.46       30.64     42.98 o 
  -6   9   0        0.24        7.48     23.69 o 
  -5   9   0      124.70       83.69     26.91 o 
  -4   9   0        2.59      -10.51     29.17 o 
  -3   9   0      401.74      448.52     43.79 o 
  -2   9   0      174.62      207.59     46.92 o 
  -1   9   0        3.55      -28.32     19.48 o 
   0   9   0      389.02      421.38     71.86 o 
   1   9   0       83.14       96.49     34.72 o 
   2   9   0        1.71       22.26     22.07 o 
   3   9   0        0.09       13.32     22.76 o 
   4   9   0       55.04       78.55     50.30 o 
   5   9   0       73.28       83.40     34.92 o 
   6   9   0       65.12       82.15     35.09 o 
  -6  10   0        0.01       16.50     30.62 o 
  -5  10   0      119.24      111.67     39.34 o 
  -3  10   0      140.46       41.81     44.23 o 
  -2  10   0      146.40      226.75     63.12 o 
  -1  10   0      119.86      174.21     36.90 o 
   0  10   0        0.90      -16.30     22.15 o 
   1  10   0        5.52       -7.10     25.10 o 
   2  10   0       43.23      118.03     33.58 o 
   3  10   0        0.03       10.10     26.79 o 
   4  10   0        1.64        2.59     28.40 o 
   5  10   0      173.18      116.04     40.49 o 
  -5  11   0       71.04       42.89     34.65 o 
  -3  11   0        2.30        4.48     34.09 o 
  -2  11   0        0.42       37.18     42.62 o 
  -1  11   0       27.90       60.62     45.70 o 
   0  11   0       57.68       98.53     48.79 o 
   1  11   0        8.53      -29.48     28.18 o 
   2  11   0        6.94       48.65     34.40 o 
   3  11   0       61.74       58.27     34.02 o 
  -3  12   0        0.36      -33.65     40.12 o 
  -2  12   0        0.34        1.54     40.27 o 
  -1  12   0       24.66       38.21     44.67 o 
   0  12   0       10.70      -54.12     36.08 o 
  -1 -12   1        7.98       -9.41     53.49 o 
   0 -12   1        0.17      -21.82     42.84 o 
   1 -12   1        6.08       14.48     43.72 o 
   2 -12   1       29.04        1.32     42.54 o 
  -4 -11   1       17.14      -27.59     27.65 o 
  -3 -11   1       87.92       61.24     32.16 o 
  -2 -11   1        1.61        2.83     44.78 o 
  -1 -11   1       54.97       24.17     46.29 o 
   0 -11   1        0.43      -11.02     39.46 o 
   1 -11   1        0.72       -9.26     32.92 o 
   2 -11   1      374.79      349.46     75.39 o 
   3 -11   1        1.15      -23.78     49.38 o 
   4 -11   1      257.87      252.99    121.68 o 
   5 -11   1       44.74       21.66     27.59 o 
  -5 -10   1       13.03       17.26     33.14 o 
  -4 -10   1        1.50       22.78     29.72 o 
  -3 -10   1      117.81       98.66     34.09 o 
  -2 -10   1       38.73       50.31     29.32 o 
  -1 -10   1       12.01       -6.79     24.47 o 
   0 -10   1      870.49      969.90    104.56 o 
   1 -10   1       11.35       74.07     43.50 o 
   2 -10   1      454.51      544.91     81.27 o 
   3 -10   1       98.22       77.70     39.30 o 
   4 -10   1       79.54       47.05     25.39 o 
   5 -10   1        5.95      -19.19     21.67 o 
   6 -10   1       19.72      -12.10     27.14 o 
  -6  -9   1       29.36       58.76     33.01 o 
  -5  -9   1      174.20      144.85     35.78 o 
  -4  -9   1       70.10      131.16     35.37 o 
  -3  -9   1       93.40       38.64     29.61 o 
  -2  -9   1      470.31      530.61     49.89 o 
  -1  -9   1      481.82      581.49     50.93 o 
   0  -9   1      879.28      953.91    186.15 o 
   1  -9   1       69.62      143.21     48.72 o 
   2  -9   1      330.50      394.06     48.05 o 
   3  -9   1      153.27      138.38     27.44 o 
   4  -9   1       74.73       43.89     22.44 o 
   5  -9   1       37.24       40.54     48.16 o 
   6  -9   1      236.93      184.45     47.50 o 
   7  -9   1       71.78        6.39     40.63 o 
  -7  -8   1       69.12       57.41     30.20 o 
  -6  -8   1       64.13       22.46     26.45 o 
  -5  -8   1      431.86      489.83     51.38 o 
  -4  -8   1      100.40       72.71     35.31 o 
  -3  -8   1      496.88      510.77     71.68 o 
  -2  -8   1      679.93      749.98     53.53 o 
  -1  -8   1      690.06      778.56     83.98 o 
   0  -8   1        0.89       11.40     13.54 o 
   1  -8   1      636.62      587.64     51.81 o 
   2  -8   1       98.20      107.55     25.56 o 
   3  -8   1       12.77       -9.10     17.24 o 
   4  -8   1      204.91      223.63     29.04 o 
   5  -8   1      201.40      154.81     33.90 o 
   6  -8   1      582.23      629.76    144.13 o 
   7  -8   1       32.93       62.46     45.56 o 
   8  -8   1        4.34       -0.15     39.53 o 
  -8  -7   1       11.84       37.18     34.53 o 
  -7  -7   1      304.09      397.04    108.20 o 
  -6  -7   1       13.36        5.23     22.18 o 
  -5  -7   1       24.20       18.27     21.56 o 
  -4  -7   1       41.85       35.39     43.24 o 
  -3  -7   1     1288.62     1254.98     61.60 o 
  -2  -7   1      117.82      145.90     27.74 o 
  -1  -7   1     1570.24     1509.25     43.49 o 
   0  -7   1      114.37      139.03     19.62 o 
   1  -7   1       31.13       37.64     14.58 o 
   2  -7   1     1361.40     1325.86     44.13 o 
   3  -7   1       78.38       39.72     16.34 o 
   4  -7   1     2244.19     2225.93     64.87 o 
   5  -7   1       29.51       31.89     22.92 o 
   6  -7   1      162.79       99.74     44.09 o 
   7  -7   1       41.54      -14.48     37.40 o 
   8  -7   1        4.62       -8.38     39.31 o 
  -9  -6   1      132.30      221.90     65.39 o 
  -8  -6   1      374.87      360.41     82.88 o 
  -7  -6   1       94.03      166.06     37.21 o 
  -6  -6   1      157.92      207.94     37.25 o 
  -5  -6   1      194.50      129.66     27.59 o 
  -4  -6   1        0.21        0.27     19.99 o 
  -3  -6   1     1595.41     1443.57     57.98 o 
  -2  -6   1      181.18      207.33     19.36 o 
  -1  -6   1     2600.28     2567.86     52.35 o 
   0  -6   1     3999.69     3747.72     63.73 o 
   1  -6   1        0.48       -5.12     17.39 o 
   2  -6   1     4116.46     4229.68     69.68 o 
   3  -6   1      389.66      364.93     26.54 o 
   4  -6   1      882.21      915.40     50.52 o 
   5  -6   1      228.48      233.58     34.41 o 
   6  -6   1        6.79       26.34     22.16 o 
   7  -6   1       86.22       51.07     43.28 o 
   8  -6   1        0.35      -43.76     29.17 o 
   9  -6   1       11.65      -17.41     34.53 o 
  -9  -5   1       14.24       31.37     37.62 o 
  -8  -5   1       63.50       75.02     39.90 o 
  -7  -5   1      144.73      162.82     36.22 o 
  -6  -5   1      141.16      170.38     31.20 o 
  -5  -5   1     2579.24     2611.61    192.80 o 
  -4  -5   1      198.28      200.71     33.51 o 
  -3  -5   1     2501.23     2454.81     48.53 o 
  -2  -5   1      732.47      593.59     25.05 o 
  -1  -5   1     1186.37     1414.95     51.99 o 
   0  -5   1     3578.35     3296.03     54.56 o 
   1  -5   1     1451.82     1550.67     37.88 o 
   2  -5   1     5573.16     5782.05     88.73 o 
   3  -5   1      122.73      139.05     31.86 o 
   4  -5   1      287.79      290.81     23.23 o 
   5  -5   1        0.56        4.18     16.24 o 
   6  -5   1       23.59       15.76     20.00 o 
   7  -5   1      261.89      162.16     42.47 o 
   9  -5   1      222.62      109.41     49.23 o 
 -10  -4   1       93.64       88.69     50.85 o 
  -9  -4   1        2.13       59.30     42.84 o 
  -8  -4   1       50.80        9.41     32.33 o 
  -7  -4   1     1203.66     1268.07    100.81 o 
  -6  -4   1      550.56      621.89     33.83 o 
  -5  -4   1     3940.07     4105.69     69.77 o 
  -4  -4   1        3.35       -1.55      9.24 o 
  -3  -4   1     4126.39     4380.85     61.94 o 
  -2  -4   1      542.88      619.36     23.30 o 
   0  -4   1      637.53      734.73     24.35 o 
   1  -4   1     4333.22     4414.51     57.33 o 
   3  -4   1        0.19       -4.02      9.85 o 
   5  -4   1     1243.49     1305.35     41.73 o 
   6  -4   1      204.76      237.52     31.76 o 
   7  -4   1      746.49      925.22     82.22 o 
   8  -4   1      255.60      213.38     50.92 o 
   9  -4   1      175.89      184.72     53.42 o 
 -10  -3   1       85.25      100.88     46.44 o 
  -9  -3   1      263.77      367.46     70.91 o 
  -8  -3   1      494.41      503.35     63.81 o 
  -7  -3   1     3025.58     2924.64    185.05 o 
  -6  -3   1      771.99      844.32     45.37 o 
  -5  -3   1      966.29     1024.23     34.39 o 
  -4  -3   1      807.46      912.74     29.62 o 
  -3  -3   1     5116.81     5414.26     65.56 o 
  -1  -3   1     4764.05     4625.44     53.49 o 
   1  -3   1      266.96      315.89     16.36 o 
   2  -3   1      125.79      133.89     12.71 o 
   3  -3   1      762.18      821.06     26.85 o 
   4  -3   1     5068.49     4360.71     66.47 o 
   5  -3   1     2608.94     2545.95     57.14 o 
   6  -3   1     1128.93     1091.87     43.92 o 
   7  -3   1      502.40      433.15     60.62 o 
   8  -3   1       48.81       44.45     31.23 o 
   9  -3   1       22.82       -8.30     25.42 o 
 -10  -2   1      284.00      250.12     65.10 o 
  -9  -2   1      410.97      396.45     44.66 o 
  -8  -2   1      989.48     1031.32     82.11 o 
  -7  -2   1      513.42      487.24     40.68 o 
  -6  -2   1     1207.56     1221.09     41.80 o 
  -5  -2   1     1397.78     1437.30     37.83 o 
  -4  -2   1      150.46      113.51     15.55 o 
  -3  -2   1     1802.29     1760.50     34.05 o 
  -2  -2   1      323.34      303.33     30.11 o 
  -1  -2   1    16932.61    16904.60    111.10 o 
   1  -2   1     2197.57     2045.55     35.17 o 
   2  -2   1    11076.92    10925.09     89.78 o 
   3  -2   1        1.93        2.41      8.76 o 
   4  -2   1     2627.24     2661.47     50.34 o 
   5  -2   1        0.30       15.43     19.69 o 
   6  -2   1      475.24      462.72     29.77 o 
   8  -2   1      179.26      157.68     43.28 o 
   9  -2   1      298.02      297.14     58.78 o 
  10  -2   1       30.07       74.43     40.41 o 
 -10  -1   1      585.15      501.25     71.53 o 
  -9  -1   1       83.95       73.95     25.43 o 
  -8  -1   1      358.81      346.88     41.15 o 
  -6  -1   1     1717.86     1881.81     45.74 o 
  -5  -1   1     3136.44     3062.61     52.27 o 
  -4  -1   1      101.89      142.60     13.43 o 
  -3  -1   1     9592.47     9177.90     78.13 o 
  -2  -1   1     3789.14     3497.04     38.61 o 
  -1  -1   1     5500.53     5682.41     46.14 o 
   1  -1   1      140.77      150.10     13.89 o 
   2  -1   1     9810.79    10022.32     82.83 o 
   3  -1   1       47.96       96.73     12.81 o 
   4  -1   1       35.80       39.99     11.66 o 
   5  -1   1       26.86       26.06     12.30 o 
   6  -1   1      149.05      149.91     20.29 o 
   7  -1   1      658.58      571.44     68.86 o 
   8  -1   1      119.11      170.10     39.86 o 
   9  -1   1      706.57      756.59     77.59 o 
  10  -1   1       17.50      -45.52     30.35 o 
 -11   0   1       47.27       80.41     34.01 o 
 -10   0   1      435.53      491.83    195.85 o 
  -9   0   1        8.21       11.98     21.00 o 
  -8   0   1      785.14      909.63     97.98 o 
  -7   0   1      189.25      158.24     26.93 o 
  -6   0   1       83.57       94.30     25.76 o 
  -5   0   1     4707.34     5020.11     66.61 o 
  -4   0   1     2801.22     2794.48     42.73 o 
  -3   0   1    12128.27    12252.47    112.35 o 
  -2   0   1     4972.53     5050.73     60.59 o 
   1   0   1     1755.52     1947.23     27.13 o 
   3   0   1     1276.04     1013.66     28.08 o 
   4   0   1      250.18      243.28     18.63 o 
   5   0   1     1490.38     1527.61     71.09 o 
   7   0   1     1673.86     1743.54     52.71 o 
   8   0   1      352.39      398.74     71.42 o 
   9   0   1      402.93      496.46     48.86 o 
 -11   1   1       82.74       78.63     33.43 o 
 -10   1   1      178.75      134.34     33.73 o 
  -9   1   1        8.75       28.37     21.22 o 
  -8   1   1     1725.88     1875.55     72.83 o 
  -7   1   1     1899.19     1813.37     66.16 o 
  -6   1   1      993.71      876.89     30.92 o 
  -5   1   1     3853.31     3585.37     64.31 o 
  -4   1   1     3238.64     3416.70     47.53 o 
  -2   1   1      687.55      572.45     21.52 o 
   1   1   1      150.10       72.99     16.50 o 
   3   1   1     1670.41     1835.36     37.45 o 
   4   1   1     3699.45     3613.47     58.97 o 
   5   1   1      981.42     1038.63     35.62 o 
   6   1   1     1984.56     2023.41     52.64 o 
   7   1   1     1912.53     1881.22     54.39 o 
   8   1   1       43.61       24.38     21.71 o 
   9   1   1      126.64       70.54     43.65 o 
 -11   2   1       10.65      -21.97     29.68 o 
 -10   2   1      244.80      244.64     39.82 o 
  -9   2   1      276.00      350.49     71.71 o 
  -8   2   1     2116.32     2099.17    156.98 o 
  -7   2   1      676.55      826.30     56.83 o 
  -6   2   1     1947.70     1912.70     45.37 o 
  -5   2   1       88.80      114.36     14.14 o 
  -4   2   1       26.53       31.14      9.64 o 
  -3   2   1      486.50      551.10     16.74 o 
  -2   2   1     5666.89     5940.82     58.68 o 
  -1   2   1     5973.62     5999.75     53.57 o 
   1   2   1     1087.84     1122.91     71.20 o 
   2   2   1     8519.77     8600.16    121.67 o 
   3   2   1     2184.71     2221.96     41.05 o 
   4   2   1     3827.85     3865.57     61.57 o 
   5   2   1      192.08      229.46     21.36 o 
   6   2   1      490.38      504.29     35.44 o 
   7   2   1      487.79      531.94     33.87 o 
   8   2   1        9.14      -12.49     30.57 o 
   9   2   1      207.55      271.72     62.97 o 
 -10   3   1      532.68      368.30     46.98 o 
  -9   3   1      130.57      146.51     33.07 o 
  -8   3   1      870.27      738.98     52.91 o 
  -7   3   1      413.57      412.92     39.09 o 
  -6   3   1      288.05      302.68     28.08 o 
  -5   3   1       93.03       91.51     14.59 o 
  -4   3   1      164.45      184.60     15.21 o 
  -3   3   1     5324.17     5174.52     78.41 o 
  -2   3   1      935.91      872.69     26.52 o 
   1   3   1     2669.03     2553.69     56.10 o 
   2   3   1     5244.41     4974.58     85.86 o 
   3   3   1       63.60       78.24     20.47 o 
   4   3   1     2030.37     2019.85     44.18 o 
   5   3   1      279.88      230.91     39.79 o 
   6   3   1      268.53      219.29     41.11 o 
   7   3   1       73.11       28.32     23.05 o 
   8   3   1      109.12       83.40     43.28 o 
   9   3   1      424.45      457.69     79.72 o 
 -10   4   1      280.98      242.77     56.36 o 
  -9   4   1      192.38      232.30     37.21 o 
  -8   4   1      295.04      334.15     39.87 o 
  -7   4   1       40.52        7.27     20.30 o 
  -6   4   1       33.02       36.69     14.54 o 
  -5   4   1      824.14      879.58     33.49 o 
  -4   4   1      187.18      209.91     19.83 o 
  -3   4   1     4990.56     4988.14    129.20 o 
  -2   4   1       12.78       -0.66     10.46 o 
  -1   4   1        3.17       12.72      8.38 o 
   0   4   1     3714.23     3710.96     73.10 o 
   1   4   1       29.59        8.13     17.34 o 
   2   4   1      497.82      497.17     37.47 o 
   3   4   1      245.17      266.72     23.10 o 
   4   4   1       61.20       82.67     35.16 o 
   5   4   1      409.25      396.47     40.67 o 
   6   4   1      235.07      359.43     44.27 o 
   7   4   1      410.94      408.37     44.71 o 
   8   4   1      173.47      145.85     50.70 o 
   9   4   1      217.90      317.79     73.55 o 
 -10   5   1       28.32       42.69     35.12 o 
  -9   5   1      162.42      137.55     50.63 o 
  -8   5   1      200.71      189.65     34.42 o 
  -7   5   1      576.61      722.12     67.60 o 
  -6   5   1      551.32      590.39     33.54 o 
  -5   5   1     1912.92     2073.93     58.80 o 
  -4   5   1        1.68       17.31     12.86 o 
  -3   5   1       40.92       35.34     12.88 o 
  -2   5   1        0.91       -0.39      9.58 o 
  -1   5   1      212.75      223.80     17.03 o 
   0   5   1     1124.76     1157.47     28.97 o 
   1   5   1       51.91       49.84     17.11 o 
   2   5   1      362.15      402.49     35.01 o 
   3   5   1      100.50      142.52     48.57 o 
   4   5   1      594.90      717.93     49.22 o 
   5   5   1      261.24      232.21     35.64 o 
   6   5   1     1221.22     1112.96     80.97 o 
   7   5   1      510.31      523.31     52.40 o 
   8   5   1      170.60      113.82     60.40 o 
 -10   6   1       23.57        5.95     41.81 o 
  -9   6   1      102.76       89.13     47.47 o 
  -8   6   1      214.30      245.85     60.40 o 
  -6   6   1     1011.48      867.06     40.59 o 
  -5   6   1       47.81       41.35     14.01 o 
  -4   6   1        4.89       -7.29     12.63 o 
  -3   6   1       76.23       77.36     17.01 o 
  -2   6   1      297.67      286.93     24.21 o 
  -1   6   1        5.49       -1.86     10.28 o 
   0   6   1      460.40      447.89     22.19 o 
   1   6   1      323.71      375.79     34.55 o 
   2   6   1     2162.46     2103.66     94.71 o 
   3   6   1       79.48       26.16     20.03 o 
   4   6   1     1001.98      978.12     58.55 o 
   5   6   1      451.88      426.22     46.98 o 
   6   6   1      847.42      910.79     64.81 o 
   7   6   1        0.50       14.07     28.11 o 
   8   6   1        3.29        3.89     46.22 o 
  -9   7   1       46.05       55.40     49.96 o 
  -8   7   1      111.74       73.40     47.10 o 
  -7   7   1      120.97       49.38     39.16 o 
  -6   7   1       87.56       69.08     20.73 o 
  -5   7   1      261.09      259.18     23.70 o 
  -4   7   1        2.61       -6.84     13.41 o 
  -3   7   1      346.77      393.11     28.72 o 
  -2   7   1      965.04      974.77     38.20 o 
  -1   7   1      940.11      880.91     51.00 o 
   0   7   1      284.79      250.73     34.79 o 
   1   7   1        9.98       20.19     19.64 o 
   2   7   1      746.89      851.03     55.10 o 
   3   7   1        3.45       15.61     20.47 o 
   4   7   1      967.65     1010.10     63.87 o 
   5   7   1        0.56       -5.44     24.52 o 
   6   7   1       29.43       12.58     29.04 o 
   7   7   1        2.40       34.63     37.29 o 
  -9   8   1        4.39       -0.44     42.69 o 
  -8   8   1       71.92       24.76     38.80 o 
  -7   8   1       39.62       57.90     43.50 o 
  -6   8   1       80.57       30.96     19.96 o 
  -5   8   1        0.85        1.09     17.36 o 
  -4   8   1      246.85      309.75     28.68 o 
  -3   8   1     1279.31     1383.45     57.46 o 
  -2   8   1       12.06       32.50     31.26 o 
  -1   8   1      447.89      462.58     44.91 o 
   0   8   1      540.73      679.13     51.60 o 
   1   8   1       82.71       50.08     32.15 o 
   2   8   1      147.17      196.07     35.46 o 
   3   8   1      111.84       52.36     26.45 o 
   4   8   1       41.18       13.78     24.34 o 
   5   8   1       52.98        7.61     35.01 o 
   6   8   1       28.58       12.84     28.45 o 
  -8   9   1        3.85       -4.85     43.28 o 
  -7   9   1       12.24       12.34     33.43 o 
  -6   9   1       16.70       27.88     27.48 o 
  -5   9   1      640.73      682.02     69.36 o 
  -4   9   1       28.46       60.01     26.56 o 
  -3   9   1      168.11      178.72     35.74 o 
  -2   9   1       34.31        9.12     22.89 o 
  -1   9   1        0.28       35.89     25.32 o 
   0   9   1       70.21       45.88     26.13 o 
   1   9   1       21.29       -6.30     22.18 o 
   2   9   1      262.15      238.61     67.08 o 
   3   9   1        9.75       -4.30     24.39 o 
   4   9   1        1.00       32.32     28.84 o 
   5   9   1        0.57      -31.41     26.78 o 
  -7  10   1      136.05      268.34     65.62 o 
  -6  10   1       27.25       62.27     32.47 o 
  -5  10   1       50.53       26.16     41.59 o 
  -4  10   1        1.13       39.38     39.75 o 
  -3  10   1       18.46       70.10     43.79 o 
  -2  10   1        2.54       12.18     27.14 o 
  -1  10   1       29.33       57.70     29.07 o 
   0  10   1      201.43      215.11     41.68 o 
   1  10   1      154.35      116.82     33.30 o 
   2  10   1      142.25      103.07     43.06 o 
   3  10   1        7.27       16.20     25.75 o 
   4  10   1       50.17       56.85     34.96 o 
  -4  11   1        3.84       29.32     41.59 o 
  -3  11   1       21.84       91.70     50.48 o 
  -2  11   1       66.75      143.72     57.24 o 
  -1  11   1       95.09       70.33     42.18 o 
   0  11   1      118.31       91.01     34.47 o 
   1  11   1       68.69       40.27     31.90 o 
   2  11   1       19.54      109.79     37.16 o 
  -3  12   1       65.17       10.36     50.33 o 
  -2  12   1        8.99       91.63     57.97 o 
  -1  12   1      123.56      110.73     59.81 o 
  -1 -12   2      200.38      285.75     82.37 o 
   0 -12   2        0.31        6.54     38.06 o 
   1 -12   2        0.33      -12.86     40.19 o 
  -4 -11   2        0.14       16.39     33.10 o 
  -3 -11   2       26.73       27.26     47.69 o 
  -2 -11   2       25.02       34.46     51.58 o 
  -1 -11   2      117.98      120.43     56.58 o 
   0 -11   2        0.52       13.59     36.59 o 
   1 -11   2       49.57       45.78     42.18 o 
   2 -11   2       50.87       17.83     36.57 o 
   3 -11   2        0.05       34.29     34.75 o 
   4 -11   2       57.44       22.38     27.60 o 
  -5 -10   2      113.51      120.35     35.76 o 
  -4 -10   2       91.92      124.19     33.38 o 
  -3 -10   2      290.01      283.00     44.25 o 
  -2 -10   2       14.89      -26.38     37.47 o 
  -1 -10   2        0.17       25.28     41.96 o 
   0 -10   2       63.36       26.08     39.82 o 
   1 -10   2       56.43       71.27     39.02 o 
   2 -10   2        1.64        5.13     21.66 o 
   3 -10   2       48.36       50.18     24.17 o 
   4 -10   2       54.58       14.65     24.52 o 
   5 -10   2        6.44      -22.28     26.29 o 
  -7  -9   2       55.99       64.29     41.59 o 
  -6  -9   2      114.38      138.59     37.79 o 
  -5  -9   2      101.96       91.87     32.93 o 
  -4  -9   2      223.17      171.54     36.91 o 
  -3  -9   2      309.58      355.24     44.76 o 
  -2  -9   2       46.17       61.12     39.64 o 
  -1  -9   2       78.32      121.24     47.47 o 
   0  -9   2        4.62        2.56     18.26 o 
   1  -9   2       64.72       54.56     25.36 o 
   2  -9   2       32.01       27.07     20.08 o 
   3  -9   2       28.61       47.01     22.29 o 
   4  -9   2      274.71      265.47     52.46 o 
   5  -9   2      174.66      102.92     34.41 o 
   6  -9   2      142.21      186.71     45.41 o 
  -8  -8   2      118.76      160.77     50.99 o 
  -7  -8   2       33.90       68.26     36.15 o 
  -6  -8   2      534.27      399.06    120.06 o 
  -5  -8   2       31.58       20.19     25.37 o 
  -4  -8   2      157.18      105.08     50.99 o 
  -3  -8   2       53.65       58.30     36.96 o 
  -2  -8   2      436.55      458.09     43.14 o 
  -1  -8   2      132.86      128.20     20.95 o 
   0  -8   2      180.81      187.54     29.56 o 
   1  -8   2      789.34      716.44     47.92 o 
   2  -8   2      421.17      450.52     37.07 o 
   3  -8   2      150.31      154.76     27.54 o 
   4  -8   2      469.00      525.93     50.61 o 
   5  -8   2        1.04       23.90     26.90 o 
   6  -8   2      711.58      615.86     57.26 o 
   7  -8   2       28.68       60.84     44.01 o 
  -8  -7   2       58.04       -0.15     47.32 o 
  -7  -7   2      116.47      215.95     61.57 o 
  -6  -7   2      731.30      656.71     78.47 o 
  -5  -7   2      110.37      154.34     31.97 o 
  -4  -7   2      116.16      124.06     49.23 o 
  -3  -7   2       56.33       78.42     45.85 o 
  -2  -7   2       12.19        1.97     12.12 o 
  -1  -7   2     1858.63     1839.06     62.62 o 
   0  -7   2      157.24      114.96     19.18 o 
   1  -7   2      909.92      979.01     50.09 o 
   2  -7   2     1660.62     1520.10     53.07 o 
   3  -7   2        9.53       32.36     18.07 o 
   4  -7   2      526.81      457.35     44.60 o 
   5  -7   2       83.61      116.30     30.77 o 
   6  -7   2      307.70      250.43     41.40 o 
   7  -7   2        0.11      -20.50     36.74 o 
   8  -7   2       31.36      -24.17     45.41 o 
  -9  -6   2       37.00       97.36     54.37 o 
  -8  -6   2       70.49       88.17     54.15 o 
  -7  -6   2      183.25      161.21     54.89 o 
  -6  -6   2      152.06      140.64     30.39 o 
  -5  -6   2      105.67       59.80     29.76 o 
  -4  -6   2      136.58      129.17     32.40 o 
  -3  -6   2     3203.55     3094.63     60.62 o 
  -2  -6   2       11.21        5.38     10.36 o 
  -1  -6   2     1429.57     1413.93     66.80 o 
   0  -6   2      522.33      438.77     25.46 o 
   1  -6   2        1.60       22.13     11.75 o 
   2  -6   2      515.77      441.27     35.46 o 
   3  -6   2      872.92      922.09     62.38 o 
   4  -6   2      258.39      217.57     34.09 o 
   5  -6   2        1.42        3.29     19.17 o 
   6  -6   2      569.96      676.10     54.83 o 
   7  -6   2       84.82       80.24     39.31 o 
   8  -6   2      205.18      203.46     54.52 o 
  -9  -5   2      327.33      235.13     59.52 o 
  -8  -5   2      307.78      324.18     68.55 o 
  -7  -5   2       44.10       32.40     37.25 o 
  -6  -5   2       48.12       74.61     17.82 o 
  -5  -5   2     1020.52     1005.47     46.76 o 
  -4  -5   2      300.51      241.27     32.70 o 
  -3  -5   2      160.93      200.30     32.99 o 
  -2  -5   2      672.72      720.14     31.49 o 
  -1  -5   2      833.63     1050.03     32.18 o 
   0  -5   2      606.33      681.88     26.98 o 
   1  -5   2       16.59       19.43      9.49 o 
   2  -5   2       16.13       21.73      9.99 o 
   3  -5   2      437.40      501.98     69.33 o 
   4  -5   2     1207.79     1287.00     57.11 o 
   5  -5   2        0.55       -3.73     18.38 o 
   6  -5   2     1859.64     1790.94     75.87 o 
   7  -5   2      498.13      578.67     74.62 o 
   8  -5   2      568.58      600.09     81.19 o 
 -10  -4   2       19.94      -30.64     33.73 o 
  -9  -4   2      171.72      219.62     60.62 o 
  -8  -4   2      472.60      546.23     78.11 o 
  -7  -4   2      426.03      348.15     37.32 o 
  -6  -4   2     1281.03     1357.89     88.73 o 
  -5  -4   2      826.51      810.03     32.42 o 
  -4  -4   2      699.47      650.85     27.81 o 
  -3  -4   2      478.03      414.89     25.36 o 
  -2  -4   2      766.64      604.37     24.53 o 
  -1  -4   2     2980.02     3062.53     79.77 o 
   0  -4   2      128.73      125.96     12.80 o 
   1  -4   2     1960.94     1730.40     42.92 o 
   2  -4   2     4402.05     4275.49     84.68 o 
   3  -4   2      446.49      367.41     24.38 o 
   4  -4   2     2874.33     2846.69    133.69 o 
   5  -4   2       83.58       47.90     26.93 o 
   6  -4   2     2204.18     2313.65    115.51 o 
   7  -4   2        0.33       -1.74     20.37 o 
   8  -4   2      529.01      523.60     76.12 o 
   9  -4   2        6.04      -20.79     27.70 o 
 -10  -3   2       75.60       54.30     41.29 o 
  -9  -3   2        0.96      -28.38     20.49 o 
  -8  -3   2      278.56      232.06     40.23 o 
  -7  -3   2        0.24        5.96     16.91 o 
  -6  -3   2     1744.76     1721.87     46.02 o 
  -5  -3   2      297.29      353.32     22.85 o 
  -4  -3   2      739.22      618.18     24.91 o 
  -3  -3   2     2210.72     2151.88     41.33 o 
  -2  -3   2     2311.43     2521.50     42.44 o 
  -1  -3   2     6523.71     6121.83     83.49 o 
   0  -3   2       60.44       45.53     11.76 o 
   1  -3   2    11466.43    10662.18    149.64 o 
   2  -3   2     6993.83     6605.77    101.84 o 
   3  -3   2      936.41     1181.84     31.75 o 
   4  -3   2     6931.39     6961.60     87.97 o 
   5  -3   2       26.95       58.64     15.30 o 
   6  -3   2      145.21      123.38     32.77 o 
   7  -3   2      194.90      210.33     35.30 o 
   8  -3   2      328.39      296.04     62.97 o 
   9  -3   2       46.38       96.70     42.54 o 
 -11  -2   2      126.09      275.32     71.79 o 
 -10  -2   2       18.74       24.88     23.82 o 
  -9  -2   2       98.72       71.90     25.22 o 
  -8  -2   2      531.06      465.57     56.54 o 
  -5  -2   2      481.49      511.10     23.77 o 
  -4  -2   2       13.44        0.89      7.71 o 
  -3  -2   2    21005.79    19968.03    177.35 o 
  -2  -2   2        0.03        3.45      8.70 o 
  -1  -2   2    13464.53    13468.09    101.07 o 
   0  -2   2     7144.98     6936.71     85.35 o 
   1  -2   2     3970.89     4099.80     67.78 o 
   2  -2   2     1411.22     1553.21     31.48 o 
   3  -2   2     2430.03     2718.89     48.00 o 
   4  -2   2     2893.04     3433.82     73.28 o 
   5  -2   2      664.08      650.72     32.37 o 
   6  -2   2      661.10      706.33     36.49 o 
   7  -2   2        9.72       11.74     26.16 o 
   8  -2   2      214.85      292.22     54.96 o 
   9  -2   2      187.13      275.83     61.50 o 
 -11  -1   2        9.11       -2.67     24.95 o 
 -10  -1   2       66.49       41.86     42.10 o 
  -9  -1   2      600.22      621.61     72.67 o 
  -8  -1   2       50.01       52.80     22.00 o 
  -7  -1   2       14.99        1.43     16.48 o 
  -6  -1   2      397.64      470.47     23.62 o 
  -5  -1   2     2781.00     2765.12     45.94 o 
  -4  -1   2      338.28      324.73     15.98 o 
  -3  -1   2     6501.19     6387.50     61.17 o 
  -2  -1   2     1452.35     1504.74     26.93 o 
  -1  -1   2     4134.26     4236.48     46.02 o 
   0  -1   2     2167.64     2092.82     40.51 o 
   1  -1   2      101.30       98.89      9.90 o 
   2  -1   2     1375.84     1609.26     39.88 o 
   3  -1   2     4412.34     4235.65     61.05 o 
   4  -1   2     1930.39     2141.38     48.52 o 
   5  -1   2     1688.54     1690.20     85.54 o 
   6  -1   2     1971.38     2163.93     62.65 o 
   7  -1   2      415.52      477.39     45.74 o 
   8  -1   2      929.36      954.17     81.78 o 
   9  -1   2       74.29      103.53     38.50 o 
 -11   0   2       82.26        6.33     37.03 o 
 -10   0   2      246.87      263.99     40.92 o 
  -9   0   2       69.26       58.92     24.16 o 
  -8   0   2        1.08       16.60     19.99 o 
  -7   0   2      151.58      175.91     29.14 o 
  -6   0   2     4602.03     4791.03     74.50 o 
  -5   0   2     4409.20     4066.19     68.87 o 
  -4   0   2      494.37      519.15     29.38 o 
  -3   0   2     4042.91     3984.95     86.56 o 
  -2   0   2     1316.12     1334.86     31.84 o 
  -1   0   2     1069.46     1057.64     20.41 o 
   0   0   2      144.25      120.36      9.85 o 
   1   0   2    11426.66    10908.23     86.04 o 
   2   0   2    11284.71    11484.08    176.19 o 
   3   0   2     3334.91     3220.86     53.48 o 
   4   0   2     1187.40     1161.73     42.51 o 
   5   0   2       80.27       38.90     18.26 o 
   6   0   2     2606.95     2444.30     60.37 o 
   7   0   2       10.85        1.30     14.12 o 
   8   0   2      807.56      754.00     53.06 o 
 -11   1   2      114.28      121.17     35.04 o 
 -10   1   2      395.70      329.00     44.06 o 
  -9   1   2       14.62       32.34     27.15 o 
  -8   1   2       49.07       45.58     22.14 o 
  -7   1   2      639.54      683.69     45.80 o 
  -6   1   2     2372.05     2440.13     69.53 o 
  -5   1   2      503.91      450.69     16.75 o 
  -4   1   2     3247.59     3201.15     65.68 o 
  -3   1   2       73.04       71.79     14.32 o 
  -1   1   2    14938.52    14368.92    113.26 o 
   0   1   2      982.43      973.79     21.05 o 
   1   1   2    12370.41    11893.94    121.40 o 
   2   1   2     2531.66     2378.62     51.09 o 
   3   1   2     1770.75     1701.31     38.76 o 
   4   1   2     1905.09     1699.40     43.02 o 
   5   1   2       43.94       19.85     14.97 o 
   6   1   2      606.06      584.83     34.09 o 
   7   1   2      114.57      123.02     22.80 o 
   8   1   2       80.43       23.22     33.06 o 
   9   1   2       27.71      -18.22     35.27 o 
 -11   2   2       86.18       85.59     63.19 o 
 -10   2   2        3.42        6.96     22.81 o 
  -9   2   2       55.54       91.81     27.54 o 
  -8   2   2      641.87      635.66     47.93 o 
  -7   2   2      294.52      268.36     32.61 o 
  -6   2   2      531.78      532.90     38.25 o 
  -5   2   2       14.97        5.27      8.87 o 
  -4   2   2     1910.55     1946.21     28.51 o 
  -3   2   2     1580.44     1535.46     30.99 o 
  -2   2   2        0.70       15.83      9.27 o 
  -1   2   2    74587.09    72342.10    606.64 o 
   0   2   2     2740.50     2259.24     49.03 o 
   1   2   2     1630.48     1792.09     47.28 o 
   3   2   2      754.15      665.22     25.90 o 
   4   2   2      101.90       81.80     14.88 o 
   5   2   2      810.40      813.24     34.83 o 
   6   2   2      438.05      531.66     44.95 o 
   7   2   2       15.74       13.34     42.76 o 
   8   2   2        2.73      -28.88     28.36 o 
 -11   3   2        1.71      -34.40     22.93 o 
 -10   3   2        2.27        1.80     24.79 o 
  -9   3   2       49.84       93.23     35.75 o 
  -8   3   2      347.38      381.25     41.16 o 
  -7   3   2        0.01        3.98     19.18 o 
  -6   3   2      956.29      965.70     47.13 o 
  -5   3   2     1775.62     1796.79     40.13 o 
  -4   3   2       20.28       23.31     10.30 o 
  -3   3   2     4328.24     4523.22     60.06 o 
  -2   3   2      563.38      594.18     26.59 o 
  -1   3   2    19383.22    20359.85    136.83 o 
   0   3   2     3848.75     3961.58     72.40 o 
   1   3   2      470.79      479.68     29.86 o 
   2   3   2      160.47      134.10     21.28 o 
   3   3   2      651.10      613.33     24.36 o 
   4   3   2      200.62      187.46     33.62 o 
   5   3   2     1390.81     1316.48     58.46 o 
   6   3   2      253.31      264.58     42.32 o 
   7   3   2        0.35       16.08     34.94 o 
   8   3   2      176.04      113.74     51.80 o 
 -11   4   2        8.05      -17.41     30.13 o 
 -10   4   2      102.53       81.56     37.95 o 
  -9   4   2       11.92        9.79     22.33 o 
  -8   4   2      695.34      779.07     55.72 o 
  -7   4   2       54.23       74.24     25.31 o 
  -6   4   2      202.25      158.08     27.63 o 
  -5   4   2     2465.13     2461.89     55.31 o 
  -4   4   2     2585.93     2318.20     48.62 o 
  -3   4   2     3224.06     3192.48     54.33 o 
  -2   4   2     1477.42     1457.81     34.71 o 
  -1   4   2      189.67      196.76     16.48 o 
   0   4   2      440.19      429.38     30.42 o 
   1   4   2     1305.13     1158.27     46.44 o 
   2   4   2       76.14       73.84     19.40 o 
   3   4   2     2001.65     1994.42     66.07 o 
   4   4   2     2087.81     1951.59     69.73 o 
   5   4   2      300.28      264.97     35.60 o 
   6   4   2        5.88       -5.55     21.69 o 
   7   4   2        1.71      -18.43     25.02 o 
   8   4   2      180.30      238.95     67.75 o 
 -10   5   2      292.26      220.65     60.55 o 
  -9   5   2        8.44       20.85     24.65 o 
  -8   5   2      445.56      497.54     55.51 o 
  -7   5   2      249.80      355.72     40.63 o 
  -6   5   2      212.67      200.40     23.14 o 
  -5   5   2      310.76      337.46     26.18 o 
  -4   5   2     3023.84     2845.85     89.24 o 
  -2   5   2       65.72       49.05     12.23 o 
  -1   5   2       68.24       79.03     11.68 o 
   0   5   2       35.40       34.47     32.88 o 
   1   5   2     1623.59     1682.69     59.02 o 
   2   5   2       51.77       23.48     17.66 o 
   3   5   2     2033.96     1900.76     76.45 o 
   4   5   2      765.86      689.54     50.00 o 
   5   5   2        2.15      -25.41     16.94 o 
   6   5   2       30.30       21.92     42.03 o 
   7   5   2        5.30        4.41     27.17 o 
  -9   6   2       68.18       37.33     42.98 o 
  -8   6   2      157.32      132.44     31.38 o 
  -7   6   2       22.57       18.97     23.32 o 
  -6   6   2      865.36      785.21     44.38 o 
  -5   6   2       51.49       40.56     16.03 o 
  -4   6   2      329.27      353.39     27.05 o 
  -3   6   2      204.62      186.48     21.25 o 
  -2   6   2      121.50      133.94     17.30 o 
  -1   6   2     1996.60     2084.46    178.73 o 
   0   6   2       48.20       23.82     24.80 o 
   1   6   2     2482.56     2318.99    116.17 o 
   2   6   2        7.86       -9.34     17.04 o 
   3   6   2       10.95       23.60     22.10 o 
   4   6   2       93.16       44.83     61.21 o 
   5   6   2       11.24       19.81     25.70 o 
   6   6   2        4.07       33.16     27.07 o 
   7   6   2        0.78       19.18     56.98 o 
 -10   7   2        5.43      -54.12     36.08 o 
  -9   7   2        2.91       -0.44     37.99 o 
  -8   7   2       20.77       18.30     39.02 o 
  -7   7   2       40.38       36.11     33.51 o 
  -6   7   2      895.11      970.53     50.67 o 
  -5   7   2      216.01      212.46     25.80 o 
  -4   7   2      344.69      468.10     32.82 o 
  -3   7   2      950.39     1225.64     43.49 o 
  -2   7   2      137.00       67.94     76.56 o 
  -1   7   2      679.02      796.48     50.38 o 
   0   7   2      372.81      357.97     56.98 o 
   1   7   2      814.27      793.62     69.80 o 
   2   7   2      225.11      156.22     32.02 o 
   3   7   2      150.09      222.35     36.91 o 
   4   7   2        0.05      -30.78     21.39 o 
   5   7   2       36.80       44.31     27.61 o 
   6   7   2       28.99       47.86     32.11 o 
  -9   8   2        8.98       34.46     46.88 o 
  -8   8   2       72.40      121.24     52.61 o 
  -7   8   2        5.22       17.93     35.34 o 
  -6   8   2      346.80      320.49     33.18 o 
  -5   8   2       52.31       53.06     19.85 o 
  -4   8   2      734.59      775.61     40.65 o 
  -3   8   2      315.67      433.82     45.96 o 
  -2   8   2      139.36      111.27     30.13 o 
  -1   8   2      107.52       92.69     28.21 o 
   0   8   2      565.93      506.54     79.87 o 
   1   8   2       67.28      133.46     32.37 o 
   2   8   2        4.20       50.12     26.28 o 
   3   8   2       70.70       74.80     34.42 o 
   4   8   2       87.69       89.31     31.56 o 
   5   8   2       19.51       -0.17     27.07 o 
   6   8   2       25.56        6.63     30.54 o 
  -8   9   2      160.41      152.69     55.03 o 
  -7   9   2        3.31      -10.65     34.24 o 
  -6   9   2       72.10       22.48     33.51 o 
  -5   9   2        0.16       28.95     26.39 o 
  -4   9   2      150.11      233.23     39.03 o 
  -3   9   2       41.88       28.20     25.00 o 
  -2   9   2      314.63      290.06     43.73 o 
  -1   9   2        0.57      -25.81     22.42 o 
   0   9   2       11.70       -9.91     20.76 o 
   1   9   2        0.11      -16.21     20.49 o 
   2   9   2        2.35       15.97     24.48 o 
   3   9   2       69.18      104.84     38.58 o 
   4   9   2        3.84      -16.80     30.13 o 
   5   9   2       13.69      -26.26     26.74 o 
  -7  10   2        6.34       38.50     42.18 o 
  -5  10   2        0.54       27.99     40.19 o 
  -4  10   2       13.02       47.52     39.75 o 
  -3  10   2       80.11       88.26     53.82 o 
  -2  10   2       17.94       -4.87     27.67 o 
  -1  10   2       81.44       84.43     32.13 o 
   0  10   2       10.03       10.01     36.15 o 
   1  10   2       63.85       56.04     30.06 o 
   2  10   2        3.21       25.88     28.54 o 
   3  10   2        0.87       27.10     29.84 o 
  -5  11   2        0.45      -18.96     43.50 o 
  -4  11   2       35.40       69.44     50.26 o 
  -3  11   2        6.24      -40.31     26.87 o 
  -2  11   2        2.20      -27.68     30.63 o 
  -1  11   2       43.01       56.98     32.34 o 
   0  11   2       24.67       17.68     28.71 o 
   1  11   2       11.16        4.99     32.11 o 
   2  11   2       13.44       34.16     35.81 o 
  -4 -11   3        3.47      -28.95     43.79 o 
  -3 -11   3       47.96       30.20     49.16 o 
  -2 -11   3       65.57       59.30     50.11 o 
  -1 -11   3      431.02      382.74     81.78 o 
   0 -11   3       21.68       52.61     47.54 o 
   1 -11   3        3.46       28.42     36.92 o 
   2 -11   3        0.21      -33.56     34.18 o 
   3 -11   3      106.45      110.69     32.21 o 
  -6 -10   3        0.81        2.40     29.85 o 
  -5 -10   3      173.60      166.77     89.20 o 
  -4 -10   3       51.66       25.06     46.95 o 
  -3 -10   3        6.02      -41.44     32.62 o 
  -2 -10   3      307.27      363.79     75.75 o 
  -1 -10   3        1.06        5.58     42.10 o 
   0 -10   3       64.38       55.84     46.73 o 
   1 -10   3      219.87      217.09     36.08 o 
   2 -10   3       31.99       75.55     27.35 o 
   3 -10   3      222.19      171.59     34.52 o 
   4 -10   3       52.44        8.72     28.45 o 
   5 -10   3       96.03      100.76     40.45 o 
  -7  -9   3        0.82      -23.66     28.80 o 
  -6  -9   3       74.82      102.85     31.36 o 
  -5  -9   3       72.55       49.69     27.82 o 
  -4  -9   3      573.92      527.36     70.54 o 
  -3  -9   3        4.23      -27.30     20.41 o 
  -2  -9   3       28.05       15.58     40.12 o 
  -1  -9   3       24.81       -0.87     20.90 o 
   0  -9   3      116.61       74.73     26.93 o 
   1  -9   3     1133.53     1157.82     58.06 o 
   2  -9   3       65.74       74.89     24.60 o 
   3  -9   3      788.56      694.24     57.56 o 
   4  -9   3      224.65      224.44     41.32 o 
   5  -9   3       98.68      134.21     85.71 o 
   6  -9   3        1.10       -5.29     47.72 o 
  -8  -8   3       48.85       47.76     35.56 o 
  -7  -8   3       11.51       24.25     30.71 o 
  -6  -8   3       64.56       69.73     27.68 o 
  -5  -8   3        9.01      -16.39     20.05 o 
  -4  -8   3      703.28      835.88     99.82 o 
  -3  -8   3      201.03      157.47     48.75 o 
  -2  -8   3        0.37      -17.29     13.05 o 
  -1  -8   3     1679.10     1597.15     81.08 o 
   0  -8   3       72.79       24.64     20.23 o 
   1  -8   3     1933.13     1980.31     64.87 o 
   2  -8   3      274.20      232.50     45.15 o 
   3  -8   3      692.04      626.46    103.27 o 
   4  -8   3       33.94        5.96     50.33 o 
   5  -8   3      145.00      151.28     39.64 o 
   6  -8   3       22.52       57.42     32.30 o 
  -9  -7   3       30.48      -21.01     46.36 o 
  -8  -7   3       75.52       93.61     52.02 o 
  -7  -7   3       64.28       46.80     48.27 o 
  -6  -7   3      479.02      602.48     52.17 o 
  -5  -7   3       50.15       64.47     26.64 o 
  -4  -7   3      313.31      449.55     30.21 o 
  -3  -7   3      790.23      819.97     37.39 o 
  -2  -7   3      288.17      355.80     53.02 o 
  -1  -7   3     3753.23     3968.38     72.00 o 
   0  -7   3      366.01      370.25     39.15 o 
   1  -7   3      919.40     1044.43     48.38 o 
   2  -7   3      563.58      592.69     40.25 o 
   4  -7   3       14.50        1.88     23.52 o 
   5  -7   3      969.12     1096.40     68.33 o 
   6  -7   3      176.06      195.21     40.09 o 
   7  -7   3        8.15      -14.62     32.70 o 
  -9  -6   3        0.59      -26.60     44.75 o 
  -8  -6   3      226.12      283.62     67.60 o 
  -7  -6   3      323.97      293.84     64.59 o 
  -6  -6   3      823.75      981.11    112.56 o 
  -5  -6   3      276.90      292.20     26.92 o 
  -4  -6   3      551.16      574.38     31.35 o 
  -3  -6   3     1113.63     1091.24     38.11 o 
  -2  -6   3     4112.90     4223.19     75.49 o 
  -1  -6   3       78.57      105.82     18.05 o 
   0  -6   3     2120.87     2045.07     56.55 o 
   1  -6   3     1372.97     1226.64     45.33 o 
   2  -6   3       55.13       21.15     19.17 o 
   3  -6   3      316.25      336.47     39.15 o 
   4  -6   3      340.11      412.40     61.28 o 
   5  -6   3     1552.05     1540.77     74.91 o 
   6  -6   3      261.10      277.25     91.41 o 
   7  -6   3       29.78       -0.61     26.02 o 
 -10  -5   3      333.22      410.44     85.45 o 
  -9  -5   3       32.48      -22.34     40.93 o 
  -8  -5   3      336.20      361.21     69.95 o 
  -7  -5   3       26.03       13.02     20.26 o 
  -6  -5   3      195.50      170.33     22.10 o 
  -5  -5   3        0.04      -13.91     13.88 o 
  -4  -5   3     4479.10     4471.34     73.37 o 
  -3  -5   3      361.45      384.80     24.26 o 
  -2  -5   3     4894.33     4781.23     70.79 o 
  -1  -5   3        9.28       -4.39     11.14 o 
   0  -5   3      349.32      342.51     18.11 o 
   1  -5   3     1715.97     1616.12     48.61 o 
   2  -5   3       28.40       25.76     28.36 o 
   3  -5   3     4891.61     4763.92    106.22 o 
   4  -5   3      417.13      329.83     89.02 o 
   5  -5   3      392.53      386.15     48.16 o 
   6  -5   3       70.60       45.77     24.58 o 
   7  -5   3       72.17       52.60     27.78 o 
   8  -5   3       41.21       17.49     34.61 o 
 -10  -4   3      177.85      232.33     63.63 o 
  -9  -4   3      405.91      409.09     90.63 o 
  -8  -4   3      298.66      194.52     39.97 o 
  -7  -4   3       11.35      -12.83     24.61 o 
  -6  -4   3      340.35      261.33     41.19 o 
  -5  -4   3       35.01       25.44     12.83 o 
  -4  -4   3     5239.56     4754.63     71.47 o 
  -3  -4   3        5.47        1.97      9.42 o 
  -2  -4   3     5767.41     5292.75     69.44 o 
  -1  -4   3     3305.94     3059.53     57.07 o 
   0  -4   3      213.52      247.93     21.32 o 
   1  -4   3     8518.62     8167.41    122.24 o 
   2  -4   3      657.39      713.59     40.98 o 
   3  -4   3     2274.44     2657.80     76.71 o 
   4  -4   3      224.41      202.37    112.13 o 
   5  -4   3      166.44      247.76     36.12 o 
   6  -4   3       34.91       30.38     23.55 o 
   7  -4   3       69.18       72.89     28.23 o 
   8  -4   3        9.03       26.89     31.01 o 
 -11  -3   3      110.45      121.31     54.30 o 
 -10  -3   3       21.38       61.37     28.91 o 
  -9  -3   3      505.46      525.28     73.59 o 
  -8  -3   3      137.53       68.10     24.81 o 
  -6  -3   3     4253.61     4010.61     68.12 o 
  -5  -3   3      235.59      211.79     19.40 o 
  -4  -3   3     1710.83     1599.10     61.01 o 
  -3  -3   3      151.76      115.01     13.96 o 
  -2  -3   3     1789.11     1844.22     38.14 o 
  -1  -3   3     7389.43     6765.65     62.63 o 
   0  -3   3     2364.87     2295.93     56.19 o 
   1  -3   3     8026.45     8063.73    115.91 o 
   2  -3   3      888.48      836.78     64.73 o 
   3  -3   3        3.82        0.25     14.57 o 
   4  -3   3      730.97      618.30     43.81 o 
   5  -3   3      118.17      142.24     29.05 o 
   6  -3   3      200.37      228.28     71.16 o 
   7  -3   3      228.30      298.67     86.52 o 
   8  -3   3      221.05      165.47     46.51 o 
 -11  -2   3      205.54      240.44     70.61 o 
 -10  -2   3       18.07       31.91     24.50 o 
  -9  -2   3      101.30      131.19     30.57 o 
  -8  -2   3     1306.77     1354.25    152.94 o 
  -7  -2   3      775.22      809.72     48.50 o 
  -6  -2   3     3296.26     3116.80     66.39 o 
  -5  -2   3        1.26       -0.03     11.56 o 
  -4  -2   3     5759.68     5908.50     70.03 o 
  -3  -2   3      659.68      633.63     22.31 o 
  -2  -2   3     3957.71     4384.04     56.07 o 
  -1  -2   3     1043.09     1052.45     39.67 o 
   0  -2   3    11699.69    12117.92    132.26 o 
   2  -2   3      877.42      678.37     23.28 o 
   3  -2   3      881.66      817.84     30.27 o 
   4  -2   3      706.05      758.02     32.77 o 
   5  -2   3      213.75      309.66     34.26 o 
   6  -2   3      755.36      805.60     52.82 o 
   7  -2   3      372.90      365.67     42.72 o 
   8  -2   3      245.27      295.89     59.15 o 
 -11  -1   3      107.78      114.31     56.87 o 
 -10  -1   3      260.62      280.18     42.84 o 
  -9  -1   3      275.08      340.75     43.28 o 
  -8  -1   3     1997.81     2203.02     78.37 o 
  -7  -1   3      748.65      813.03     48.41 o 
  -6  -1   3     1528.54     1551.53     56.33 o 
  -5  -1   3     1073.88     1145.09     27.12 o 
  -4  -1   3     9192.74     9147.93    183.76 o 
  -3  -1   3      133.81      177.53     15.88 o 
  -2  -1   3     5737.69     5913.71     61.29 o 
  -1  -1   3      737.48      714.64     22.51 o 
   0  -1   3     2891.60     2822.89     39.85 o 
   1  -1   3      693.16      654.78     21.83 o 
   2  -1   3      386.54      387.36     20.10 o 
   3  -1   3     3809.58     3478.53     77.52 o 
   4  -1   3     3196.94     3245.88    115.76 o 
   5  -1   3      844.52      813.49     37.19 o 
   6  -1   3      426.65      385.09     97.47 o 
   7  -1   3        1.14        4.02     20.91 o 
   8  -1   3       12.07       12.79     32.33 o 
 -11   0   3      149.57      157.79     77.70 o 
 -10   0   3      292.29      238.25     39.64 o 
  -9   0   3      677.42      612.07     52.89 o 
  -8   0   3      684.10      597.91     46.87 o 
  -7   0   3     1174.37      936.95     51.54 o 
  -6   0   3     1103.92      910.58     43.85 o 
  -5   0   3      881.02      862.68     38.78 o 
  -4   0   3     2047.42     2021.49    103.71 o 
  -3   0   3     1040.55     1008.21     34.46 o 
  -2   0   3    14476.61    15088.39    138.42 o 
   0   0   3       67.43       70.82     10.58 o 
   1   0   3     2446.14     2463.10     41.49 o 
   3   0   3     1964.05     2043.67     52.59 o 
   4   0   3       60.83       81.83     19.57 o 
   5   0   3      721.14      745.19     40.81 o 
   6   0   3      142.55      128.65     21.48 o 
   7   0   3       81.67       87.03     26.73 o 
 -11   1   3      337.78      323.51     47.75 o 
 -10   1   3       50.49       58.05     26.74 o 
  -9   1   3      430.50      512.43     49.93 o 
  -8   1   3       30.92       60.41     23.80 o 
  -7   1   3     2580.88     2604.35     78.93 o 
  -6   1   3     1759.46     1574.58    138.10 o 
  -5   1   3       23.12       55.44     16.19 o 
  -4   1   3     5174.53     5303.07     86.30 o 
  -3   1   3      723.18      811.14     21.49 o 
  -2   1   3     1671.02     1660.18     30.79 o 
   0   1   3      116.58      156.35     15.00 o 
   1   1   3     4489.76     4528.49     57.63 o 
   2   1   3     1402.33     1339.43     33.88 o 
   3   1   3       12.55      -13.96     16.50 o 
   4   1   3      419.29      515.57     60.21 o 
   5   1   3        1.07       10.54     20.18 o 
   6   1   3       98.63       67.34     26.34 o 
   7   1   3       74.04       24.28     56.76 o 
 -11   2   3      360.19      425.61     63.12 o 
 -10   2   3        0.90      -27.73     18.99 o 
  -9   2   3      641.22      722.17     71.75 o 
  -8   2   3        2.23       -6.80     20.50 o 
  -7   2   3      184.01      183.06     30.58 o 
  -6   2   3     3980.76     4039.96     90.85 o 
  -5   2   3      924.82      893.49     40.96 o 
  -4   2   3     3652.39     3582.97     49.19 o 
  -3   2   3     1325.20     1468.33     31.22 o 
  -2   2   3     1935.81     2201.36     38.37 o 
   0   2   3     1733.38     1647.84     31.10 o 
   1   2   3      179.09      143.50     14.83 o 
   2   2   3      863.72      879.04     28.29 o 
   3   2   3      149.80      125.98     16.20 o 
   4   2   3      146.79      100.36     16.87 o 
   5   2   3       21.11       27.67     21.38 o 
   6   2   3      685.86      790.39     68.92 o 
   7   2   3      160.47      194.26     38.12 o 
   8   2   3      274.98      375.76     73.84 o 
 -11   3   3       95.49       72.73     31.22 o 
 -10   3   3        0.02       20.36     23.59 o 
  -9   3   3      726.46      733.54     55.59 o 
  -8   3   3     1084.91      973.41    105.15 o 
  -7   3   3      145.91      144.65     32.44 o 
  -6   3   3      967.84     1035.16     50.84 o 
  -5   3   3     1039.81      929.55     30.01 o 
  -4   3   3      932.54      838.78     27.55 o 
  -3   3   3      625.14      569.90     35.80 o 
  -2   3   3     4555.42     4446.58     56.92 o 
  -1   3   3      457.26      561.93     20.73 o 
   0   3   3        1.49       -5.08     21.64 o 
   1   3   3       25.91        5.03     18.04 o 
   2   3   3       23.85       15.20     12.55 o 
   3   3   3      539.28      568.38     41.14 o 
   4   3   3      918.85      900.71     53.46 o 
   5   3   3      682.71      677.20     51.10 o 
   6   3   3      766.30      728.20     55.81 o 
   7   3   3        7.39       25.43     27.47 o 
   8   3   3       26.54       30.57     52.02 o 
 -11   4   3       44.57       26.86     28.26 o 
 -10   4   3       98.39       74.24     31.81 o 
  -9   4   3      813.14     1027.07     66.30 o 
  -8   4   3      206.12      287.72     64.33 o 
  -7   4   3      518.27      523.00     44.00 o 
  -6   4   3       11.85       -1.68     15.00 o 
  -5   4   3      822.89      866.34     38.54 o 
  -4   4   3       18.69       18.09     21.32 o 
  -3   4   3     1082.99     1139.42     33.53 o 
  -2   4   3     1806.03     1742.36     38.04 o 
  -1   4   3      284.14      282.01     15.26 o 
   0   4   3       78.13       53.55     17.62 o 
   1   4   3      622.85      502.27     36.02 o 
   2   4   3     1630.23     1331.03     54.97 o 
   4   4   3        1.96       26.52     22.30 o 
   5   4   3      114.27      121.76     30.73 o 
   6   4   3      156.50       87.56     34.53 o 
   7   4   3       19.90       -6.75     26.99 o 
 -11   5   3      111.05      156.20     39.19 o 
 -10   5   3       53.18       31.37     28.18 o 
  -9   5   3      523.39      608.22     56.16 o 
  -8   5   3      275.72      287.09     39.86 o 
  -7   5   3      705.16      776.85     52.18 o 
  -6   5   3       21.79      -11.55     20.13 o 
  -5   5   3       39.68       10.46     13.24 o 
  -4   5   3     1074.26     1172.11     38.70 o 
  -3   5   3       91.24       98.03     30.62 o 
  -2   5   3      207.85      202.45     17.45 o 
  -1   5   3        8.68       22.76     16.87 o 
   0   5   3      272.59      339.21     44.78 o 
   1   5   3     1565.91     1694.65     63.15 o 
   2   5   3        1.56        0.01     18.27 o 
   3   5   3      270.70      271.78     37.07 o 
   4   5   3        5.49        1.67     20.82 o 
   5   5   3       15.37        7.45     20.83 o 
   6   5   3        0.47       23.01     28.83 o 
   7   5   3       39.66      102.45     35.57 o 
 -10   6   3       83.20       20.04     27.02 o 
  -9   6   3      188.43      164.25     37.04 o 
  -8   6   3       18.53       23.85     25.60 o 
  -7   6   3        2.92        7.11     22.22 o 
  -6   6   3      145.43      170.97     30.41 o 
  -5   6   3       28.33        4.57     14.85 o 
  -4   6   3      631.16      661.44     34.33 o 
  -3   6   3       48.73       77.28     23.68 o 
  -2   6   3        9.05      -22.78     34.46 o 
  -1   6   3      256.75      235.52     45.45 o 
   0   6   3       89.30      125.92     35.05 o 
   1   6   3        2.33        8.94     19.14 o 
   2   6   3      192.00      201.74    111.80 o 
   3   6   3       90.84      100.55     28.24 o 
   4   6   3       43.56        8.15     23.13 o 
   5   6   3        0.87       -4.35     23.75 o 
   6   6   3      138.68      117.22     36.74 o 
 -10   7   3       73.68        4.48     46.66 o 
  -9   7   3       16.67       31.33     26.99 o 
  -8   7   3      129.36      136.52     33.56 o 
  -6   7   3      198.53      180.87     32.50 o 
  -5   7   3       26.82       59.25     18.80 o 
  -4   7   3      138.16      120.35     40.11 o 
  -3   7   3      109.40       21.90     22.99 o 
  -2   7   3        4.65        0.31     19.94 o 
  -1   7   3      134.04      101.96     28.03 o 
   0   7   3       54.43       36.48     22.19 o 
   1   7   3       18.35       35.69     21.80 o 
   2   7   3        1.45       44.04     25.48 o 
   3   7   3        1.38        4.49     23.23 o 
   4   7   3      225.49      191.59     39.61 o 
   5   7   3      212.02      207.09     42.71 o 
   6   7   3      130.51      144.69     41.61 o 
  -9   8   3       13.20       58.86     49.45 o 
  -8   8   3        6.98       25.94     27.31 o 
  -7   8   3      198.11      226.17     41.66 o 
  -6   8   3       22.82       16.45     23.26 o 
  -5   8   3       36.07       13.71     22.35 o 
  -4   8   3       65.38      125.26     32.05 o 
  -3   8   3        5.98       -9.84     21.55 o 
  -2   8   3       33.57       69.64     26.62 o 
  -1   8   3       20.93       10.59     21.26 o 
   0   8   3       17.53      -11.67     20.87 o 
   1   8   3      229.38      236.54     39.29 o 
   2   8   3      180.34      194.82     38.34 o 
   3   8   3       89.81      131.80     39.31 o 
   4   8   3       67.62       78.79     60.91 o 
   5   8   3      212.18      313.54     75.24 o 
  -8   9   3       55.54       63.56     44.97 o 
  -7   9   3       88.55      210.44     54.37 o 
  -6   9   3      186.91      134.54     49.01 o 
  -5   9   3        3.61       -7.64     49.63 o 
  -4   9   3       23.50       46.11     48.13 o 
  -3   9   3       97.04       73.44     31.74 o 
  -2   9   3       24.08      -20.88     26.78 o 
  -1   9   3       47.04       64.33     28.72 o 
   0   9   3       11.28       17.86     27.56 o 
   1   9   3      123.06       83.11     54.92 o 
   2   9   3        0.49        6.64     25.84 o 
   3   9   3      174.58      203.79     43.57 o 
   4   9   3        0.83       48.53     36.23 o 
  -5  10   3       55.36       65.05     33.33 o 
  -4  10   3       88.04       62.86     32.49 o 
  -3  10   3        9.29       -1.12     30.75 o 
  -2  10   3       39.13       71.90     32.16 o 
  -1  10   3       38.05       32.61     29.57 o 
   0  10   3       29.51      -10.23     24.76 o 
   1  10   3       20.82       34.17     30.46 o 
   2  10   3       39.69       26.88     31.16 o 
  -5  11   3       35.32       56.80     51.65 o 
  -4  11   3       22.24       43.26     46.88 o 
  -3  11   3       26.09      -42.93     28.62 o 
  -2  11   3        0.21       -2.80     31.12 o 
  -1  11   3        9.50      -18.12     27.85 o 
   0  11   3        0.06       -8.57     28.29 o 
   1  11   3       26.73       13.34     29.33 o 
  -4 -11   4       13.18       -1.03     48.49 o 
  -3 -11   4        0.31      -55.11     36.74 o 
  -2 -11   4      234.58      223.44     65.10 o 
  -1 -11   4       31.68       30.96     30.47 o 
   0 -11   4      204.76      246.40     50.19 o 
   1 -11   4        8.16       -0.82     26.27 o 
   2 -11   4        9.12        6.59     34.92 o 
  -6 -10   4        8.00       24.25     50.26 o 
  -5 -10   4      186.33      174.36     61.72 o 
  -4 -10   4        8.95       24.98     47.61 o 
  -3 -10   4      116.80      103.82     52.76 o 
  -2 -10   4      895.24     1077.76    106.98 o 
  -1 -10   4        0.71       42.73     29.39 o 
   0 -10   4       22.62       14.26     21.67 o 
   1 -10   4        9.97       -7.56     24.15 o 
   2 -10   4        0.27       26.59     29.33 o 
   3 -10   4      284.50      268.96     48.41 o 
   4 -10   4        2.05       -2.64     33.51 o 
  -7  -9   4      132.98      147.47     48.20 o 
  -6  -9   4        2.91        6.92     27.31 o 
  -5  -9   4       46.11       28.35     25.50 o 
  -4  -9   4       63.67       60.18     45.48 o 
  -3  -9   4      171.58      209.34     54.81 o 
  -2  -9   4      579.73      574.92    133.84 o 
  -1  -9   4       12.77        1.65     19.03 o 
   0  -9   4      116.24      105.45     26.24 o 
   1  -9   4      145.68      122.19     31.62 o 
   2  -9   4       16.01       21.86     24.43 o 
   3  -9   4      247.10      166.89     39.49 o 
   4  -9   4      335.83      282.24     48.16 o 
   5  -9   4       18.33        8.85     31.67 o 
  -8  -8   4       91.87      140.64     56.65 o 
  -7  -8   4      114.67      218.82     63.70 o 
  -6  -8   4      222.33      237.87     45.92 o 
  -5  -8   4      237.09      169.92     31.59 o 
  -4  -8   4      577.72      580.63     36.44 o 
  -3  -8   4       27.03       37.49     22.92 o 
  -2  -8   4       30.31       23.25     21.97 o 
  -1  -8   4      214.88      164.99     26.67 o 
   0  -8   4      607.05      569.52     42.16 o 
   1  -8   4        6.27        5.21     19.81 o 
   2  -8   4      412.50      342.95     43.59 o 
   3  -8   4      276.43      268.29     42.29 o 
   4  -8   4       49.00       31.45     35.31 o 
   5  -8   4       25.73        7.61     28.32 o 
   6  -8   4       85.00       51.69     41.22 o 
  -9  -7   4       83.18       99.05     54.96 o 
  -8  -7   4       34.76       23.22     45.34 o 
  -7  -7   4      261.92      324.25     65.98 o 
  -6  -7   4      199.65      153.46     33.87 o 
  -5  -7   4      635.92      659.39     37.16 o 
  -4  -7   4     1135.92     1140.17     61.71 o 
  -3  -7   4      188.97      241.92     27.25 o 
  -2  -7   4        2.61        0.00     17.02 o 
  -1  -7   4      172.39       95.05     47.82 o 
   0  -7   4      773.79      810.56     49.26 o 
   1  -7   4       29.76        1.97     20.67 o 
   2  -7   4      543.72      483.55     47.15 o 
   3  -7   4      473.43      545.33     52.02 o 
   4  -7   4      389.84      425.70     49.65 o 
   5  -7   4      208.92      157.60     38.55 o 
   6  -7   4      252.28      255.28     65.87 o 
 -10  -6   4       25.23       45.41     52.24 o 
  -9  -6   4      232.48      136.59     59.22 o 
  -8  -6   4       98.99      161.28     54.59 o 
  -7  -6   4      852.74      841.51     55.31 o 
  -6  -6   4       89.02       76.22     19.50 o 
  -5  -6   4     1106.81     1105.14     41.94 o 
  -4  -6   4       23.54        0.76     12.14 o 
  -3  -6   4     1543.84     1529.75     45.27 o 
  -2  -6   4     1065.95     1179.57     39.80 o 
  -1  -6   4      229.71      292.22     28.04 o 
   0  -6   4     1443.31     1481.19     50.79 o 
   1  -6   4      106.19      116.91     26.85 o 
   2  -6   4      268.70      262.36     37.06 o 
   3  -6   4     1018.94     1059.23     63.10 o 
   4  -6   4        1.03       -2.69     23.31 o 
   5  -6   4     1100.27     1105.62     78.88 o 
   6  -6   4       97.12       61.90     28.92 o 
   7  -6   4      117.70      101.21     33.31 o 
 -10  -5   4        2.52       60.18     53.42 o 
  -9  -5   4      171.08      228.07     65.03 o 
  -8  -5   4      151.89      174.06     33.50 o 
  -7  -5   4     2232.80     2037.21     75.65 o 
  -6  -5   4       98.20      117.92     19.92 o 
  -5  -5   4      539.58      665.60     33.68 o 
  -4  -5   4      227.56      265.06     25.08 o 
  -3  -5   4      172.48      109.77     32.56 o 
  -2  -5   4     1782.45     1672.37     38.17 o 
  -1  -5   4       43.93       80.40     12.40 o 
   0  -5   4     1540.35     1601.51     58.90 o 
   1  -5   4     2676.17     2784.77     79.65 o 
   2  -5   4        2.02        0.67     17.35 o 
   3  -5   4      380.98      316.10     48.16 o 
   4  -5   4      297.35      250.24     40.41 o 
   5  -5   4      870.10      848.23     59.55 o 
   6  -5   4       54.30       44.07     25.83 o 
   7  -5   4      112.26       96.19     33.71 o 
 -11  -4   4      225.67      229.76     78.40 o 
 -10  -4   4      104.61      179.92     42.65 o 
  -9  -4   4      241.63      262.03     39.53 o 
  -8  -4   4      479.04      620.23     50.00 o 
  -7  -4   4      752.07      862.34     53.20 o 
  -6  -4   4       75.98       43.26     15.63 o 
  -5  -4   4      378.68      397.89     25.70 o 
  -4  -4   4     1927.34     1754.89     61.52 o 
  -3  -4   4        1.64      -11.47      7.65 o 
  -2  -4   4     2578.65     2270.95     54.82 o 
  -1  -4   4       49.95       48.50     23.05 o 
   0  -4   4      519.49      548.33     90.30 o 
   1  -4   4      623.10      610.46     72.56 o 
   2  -4   4     1614.24     1593.70     60.79 o 
   3  -4   4      506.86      595.47     44.74 o 
   4  -4   4      400.38      463.07     97.39 o 
   5  -4   4      561.36      719.31     72.56 o 
   6  -4   4       44.35       79.67     26.06 o 
   7  -4   4      283.64      329.75     47.05 o 
 -11  -3   4      127.97       83.30     32.62 o 
 -10  -3   4      448.52      414.29     51.13 o 
  -9  -3   4      502.03      492.75     82.11 o 
  -8  -3   4       14.37        0.66     18.36 o 
  -7  -3   4       42.33       78.52     23.14 o 
  -6  -3   4      162.65      170.81     27.60 o 
  -5  -3   4      385.01      387.44     23.96 o 
  -4  -3   4     1195.16     1122.74     35.02 o 
  -3  -3   4     2485.61     2652.05     43.15 o 
  -2  -3   4     1243.75     1292.82     32.77 o 
  -1  -3   4      814.43      756.00     22.60 o 
   0  -3   4      159.71      168.87     30.46 o 
   1  -3   4        0.46        0.27     12.75 o 
   2  -3   4     2677.69     2493.32     71.42 o 
   3  -3   4     1072.61     1083.89     52.14 o 
   4  -3   4       52.68       30.06     30.82 o 
   5  -3   4     1948.11     1927.18     74.99 o 
   6  -3   4      475.88      584.49     51.86 o 
   7  -3   4      390.52      404.19     49.40 o 
 -11  -2   4       45.52       64.87     31.51 o 
 -10  -2   4      341.28      381.29     53.42 o 
  -9  -2   4      295.20      332.10     43.14 o 
  -8  -2   4      257.86      325.09     38.97 o 
  -7  -2   4      781.12      741.42     47.74 o 
  -6  -2   4     1125.75     1107.04     49.41 o 
  -5  -2   4     1949.03     2103.13     35.89 o 
  -4  -2   4      890.45      794.69     25.25 o 
  -3  -2   4      495.72      492.49     22.58 o 
  -2  -2   4     4920.72     5038.76     63.55 o 
  -1  -2   4        5.70       11.54      8.59 o 
   0  -2   4     1137.02     1178.54     31.77 o 
   1  -2   4     2722.82     2639.69     41.46 o 
   2  -2   4        0.87        1.24      9.58 o 
   3  -2   4     2237.72     2140.50    136.96 o 
   4  -2   4       69.67       36.47     20.38 o 
   5  -2   4     1693.10     1593.44     66.24 o 
   6  -2   4       34.00       53.53     24.65 o 
   7  -2   4      694.21      746.48     58.28 o 
   8  -2   4        0.70       13.30     34.39 o 
 -11  -1   4        1.73       -2.60     23.30 o 
 -10  -1   4        8.74       13.94     22.82 o 
  -9  -1   4      207.55      138.33     47.61 o 
  -8  -1   4       38.34       30.26     20.58 o 
  -7  -1   4     3131.68     2886.84     83.13 o 
  -6  -1   4      449.32      479.21     36.61 o 
  -5  -1   4      572.70      545.85     35.53 o 
  -4  -1   4      428.06      502.20     21.12 o 
  -3  -1   4        8.57        7.16      8.79 o 
  -2  -1   4     1547.75     1395.02     32.33 o 
  -1  -1   4       30.40       28.95      9.84 o 
   0  -1   4     4385.90     4079.94     55.96 o 
   1  -1   4     4625.22     4554.36     61.82 o 
   2  -1   4      349.95      359.90     22.25 o 
   3  -1   4     2852.52     2772.52     56.38 o 
   4  -1   4       12.76        2.31     17.38 o 
   5  -1   4      451.80      415.73     39.56 o 
   6  -1   4      473.13      577.98     66.75 o 
   7  -1   4      357.51      408.62     45.66 o 
 -11   0   4       26.84       23.91     47.28 o 
 -10   0   4      167.63      142.72     33.53 o 
  -9   0   4      502.97      488.37     48.66 o 
  -8   0   4      405.47      494.32     45.04 o 
  -7   0   4      483.24      487.82     40.04 o 
  -6   0   4      811.00      841.26     44.94 o 
  -5   0   4      806.68      832.76     39.27 o 
  -4   0   4     7136.94     7359.31     72.16 o 
  -3   0   4      640.02      620.29     22.28 o 
  -2   0   4     6139.11     6048.90     68.48 o 
  -1   0   4      630.67      632.57     24.05 o 
   0   0   4     2016.29     2146.56     41.14 o 
   1   0   4       60.00       57.26     12.56 o 
   2   0   4     2584.54     2486.54     50.83 o 
   3   0   4     3306.83     3273.91     61.81 o 
   4   0   4      898.50     1006.06     53.85 o 
   5   0   4      200.12      232.02     31.23 o 
   6   0   4        5.86        2.53     19.45 o 
   7   0   4      162.14      191.11     57.09 o 
 -11   1   4       24.06       23.29     26.75 o 
 -10   1   4      415.58      360.59     47.20 o 
  -8   1   4       85.88       76.71     28.73 o 
  -7   1   4      127.56       84.82     24.10 o 
  -6   1   4      512.38      553.77     38.48 o 
  -5   1   4       17.95       61.60     25.35 o 
  -4   1   4     5019.61     5045.66     58.83 o 
  -3   1   4       39.09       25.32      9.76 o 
  -2   1   4     1503.48     1587.82     34.60 o 
  -1   1   4      534.41      541.88     22.77 o 
   0   1   4     1167.03     1083.37     30.08 o 
   1   1   4      622.39      631.96     25.73 o 
   2   1   4     3349.77     3519.48     60.46 o 
   3   1   4      752.38      810.88     35.30 o 
   4   1   4      818.38      888.16     38.13 o 
   5   1   4      878.87      959.12     55.81 o 
   6   1   4      287.32      342.77     62.82 o 
   7   1   4      314.45      372.38     71.79 o 
 -11   2   4      106.33      101.53     34.92 o 
 -10   2   4      170.88      151.39     33.43 o 
  -9   2   4       73.71       85.23     50.37 o 
  -8   2   4      114.49       46.69     23.77 o 
  -6   2   4     1978.02     2093.68     66.93 o 
  -5   2   4       60.00       34.93     10.27 o 
  -4   2   4      462.83      388.42     19.56 o 
  -3   2   4      511.21      511.03     22.18 o 
   0   2   4     2046.09     1830.99     38.34 o 
   1   2   4     3499.06     3368.88     54.72 o 
   3   2   4      179.92      186.02     28.60 o 
   4   2   4       69.57       44.68     65.39 o 
   5   2   4      935.07     1007.70     60.01 o 
   6   2   4        2.21        1.61     23.32 o 
   7   2   4      469.01      490.17     76.42 o 
 -11   3   4       69.44       51.36     37.36 o 
 -10   3   4        2.65       17.75     23.87 o 
  -9   3   4       35.34       21.95     28.11 o 
  -8   3   4       93.51      129.32     31.76 o 
  -7   3   4      741.93      938.41     54.52 o 
  -6   3   4        0.35        9.62     24.61 o 
  -5   3   4     1640.05     1594.32     39.36 o 
  -4   3   4       12.73       20.30     10.01 o 
  -3   3   4       56.18       43.42     11.60 o 
  -2   3   4      554.83      510.90     29.67 o 
  -1   3   4      542.80      489.85     25.56 o 
   0   3   4     2653.96     2472.80     54.36 o 
   1   3   4      750.34      799.37     44.79 o 
   2   3   4      532.87      586.72     41.27 o 
   3   3   4      475.46      463.96     41.40 o 
   4   3   4       13.80       20.05     27.66 o 
   5   3   4      243.49      249.65     38.66 o 
   6   3   4      238.61      290.26     42.36 o 
   7   3   4      106.00      188.30     41.62 o 
 -11   4   4        1.17       21.00     28.79 o 
 -10   4   4       67.54       18.57     27.70 o 
  -9   4   4      112.41      158.67     86.81 o 
  -8   4   4       21.74       28.78     23.48 o 
  -7   4   4      390.91      380.35     40.10 o 
  -6   4   4       95.01      132.85     50.88 o 
  -5   4   4      754.64      710.30     31.36 o 
  -4   4   4       16.11        4.61     10.04 o 
  -3   4   4      341.67      366.04     22.79 o 
  -2   4   4    11107.11    11219.88    107.75 o 
  -1   4   4      389.57      337.90     17.70 o 
   0   4   4      540.77      607.45     41.02 o 
   1   4   4       31.71       28.24     18.27 o 
   2   4   4      387.32      408.93     68.92 o 
   3   4   4       70.94       54.15     29.46 o 
   4   4   4      472.01      545.49     66.06 o 
   5   4   4      163.03      142.17     55.07 o 
   6   4   4       56.25       59.88     32.14 o 
 -11   5   4       11.87       -4.57     28.11 o 
 -10   5   4       36.42       14.77     26.82 o 
  -9   5   4      136.16      127.08     69.80 o 
  -8   5   4        0.02        6.14     22.31 o 
  -7   5   4      126.86       69.24     26.83 o 
  -6   5   4      206.20      222.66     32.18 o 
  -5   5   4       36.64       53.57     17.40 o 
  -4   5   4      537.89      546.46     29.91 o 
  -3   5   4       89.58       90.40     19.27 o 
  -2   5   4     5119.07     5556.98    111.49 o 
  -1   5   4      601.87      681.72     58.23 o 
   0   5   4      138.71       96.28     24.33 o 
   1   5   4        4.41       11.75     18.71 o 
   2   5   4      299.87      286.66     60.32 o 
   3   5   4       14.39      -15.18     18.77 o 
   4   5   4      440.37      580.71     52.27 o 
   5   5   4       66.70       60.16     31.44 o 
   6   5   4        4.32       29.33     32.68 o 
 -10   6   4       10.75       15.05     29.17 o 
  -9   6   4       49.90       52.13     28.63 o 
  -8   6   4        8.47       -9.47     20.26 o 
  -7   6   4        1.77       27.26     23.18 o 
  -6   6   4      721.05      719.18     48.56 o 
  -5   6   4      161.92      205.10     24.79 o 
  -4   6   4      699.82      766.76     36.04 o 
  -3   6   4      363.69      332.03     45.37 o 
  -2   6   4       56.88       31.38     21.54 o 
  -1   6   4      538.83      592.83     46.83 o 
   0   6   4      321.44      265.63     36.19 o 
   1   6   4        0.11       -6.44     19.99 o 
   2   6   4      185.55      142.46     32.70 o 
   3   6   4      325.62      325.12     44.59 o 
   4   6   4       57.28       61.11     30.80 o 
   5   6   4        5.62       10.10     25.47 o 
 -10   7   4        3.35      -16.55     27.04 o 
  -9   7   4       24.05       23.77     30.70 o 
  -8   7   4       50.11       35.31     25.87 o 
  -7   7   4       12.04       34.58     34.83 o 
  -6   7   4      122.18       93.55     29.16 o 
  -5   7   4      673.69      720.93     46.13 o 
  -4   7   4       10.17       44.77     25.37 o 
  -3   7   4        2.86      -23.91     19.53 o 
  -2   7   4        1.89       39.17     23.56 o 
  -1   7   4       51.70       10.70     23.30 o 
   0   7   4      115.18       77.42     55.03 o 
   1   7   4       24.15        1.25     20.95 o 
   2   7   4      358.08      322.02     45.66 o 
   3   7   4      112.04       94.35     31.75 o 
   4   7   4       11.34        8.22     25.86 o 
   5   7   4       41.84       32.01     32.66 o 
  -9   8   4       39.24       11.14     29.23 o 
  -8   8   4        4.37       29.43     29.86 o 
  -7   8   4      111.90       95.17     29.80 o 
  -6   8   4        0.92        5.66     35.56 o 
  -5   8   4       90.30       67.82     30.20 o 
  -4   8   4       14.46       54.14     28.24 o 
  -3   8   4        6.32        4.82     22.59 o 
  -2   8   4      167.13      176.09     47.43 o 
  -1   8   4      137.19      123.19     31.82 o 
   0   8   4      346.15      275.55     42.18 o 
   1   8   4       12.60       23.17     40.45 o 
   2   8   4       24.30       45.36     28.58 o 
   3   8   4       17.91       92.63     34.99 o 
   4   8   4       19.32       -5.19     33.81 o 
  -8   9   4        3.05        4.69     35.20 o 
  -7   9   4      139.50      111.83     47.61 o 
  -6   9   4       15.32       73.33     41.22 o 
  -5   9   4        6.73        4.23     41.92 o 
  -4   9   4      101.27      149.89     39.16 o 
  -3   9   4        0.20      -32.54     23.87 o 
  -2   9   4      149.74      198.70     39.19 o 
  -1   9   4       64.36      104.49     34.58 o 
   0   9   4      142.12      134.33     36.10 o 
   1   9   4       42.11       59.48     31.47 o 
   2   9   4        7.47       24.30     29.22 o 
   3   9   4       11.17       13.46     40.19 o 
  -7  10   4       16.02       44.75     46.44 o 
  -6  10   4       19.29       28.73     42.84 o 
  -5  10   4       76.06       71.10     34.80 o 
  -4  10   4       45.04       64.57     37.82 o 
  -3  10   4       44.36        2.81     76.89 o 
  -2  10   4        8.33       21.42     30.71 o 
  -1  10   4      123.58      106.94     68.44 o 
   0  10   4        0.02       40.53     30.40 o 
   1  10   4       26.97       -9.65     81.16 o 
  -5  11   4       43.44       82.19     38.82 o 
  -4  11   4        4.38       19.22     36.49 o 
  -3  11   4       54.44       75.50     49.93 o 
  -2  11   4        0.00       40.68     48.09 o 
  -1  11   4        7.38       -5.61     32.25 o 
  -3 -11   5       40.63       23.84     29.83 o 
  -2 -11   5        0.37      -24.57     49.49 o 
  -1 -11   5       22.31        6.53     32.88 o 
   0 -11   5      245.96      246.80     41.80 o 
  -6 -10   5       66.52       80.53     55.84 o 
  -5 -10   5       54.91       26.30     45.85 o 
  -4 -10   5        8.94      -10.73     40.19 o 
  -3 -10   5       26.34       33.33     30.65 o 
  -2 -10   5      306.18      335.96     76.61 o 
  -1 -10   5        0.10      -22.76     20.28 o 
   0 -10   5      335.37      331.26     46.03 o 
   1 -10   5        8.06       32.82     28.94 o 
   2 -10   5      153.99       92.08     37.26 o 
  -7  -9   5        1.87       47.69     33.73 o 
  -6  -9   5       28.52      -29.17     36.59 o 
  -5  -9   5        3.47       -3.97     37.03 o 
  -4  -9   5      187.22      213.67     58.19 o 
  -3  -9   5      242.98      302.94     35.64 o 
  -2  -9   5      642.17      620.39     52.64 o 
  -1  -9   5       22.80        9.14     20.34 o 
   0  -9   5      140.28      105.63     34.16 o 
   1  -9   5       45.33       38.69     29.46 o 
   2  -9   5      618.40      535.21     58.36 o 
   3  -9   5       24.79       -3.95     29.69 o 
   4  -9   5      146.55      107.94     56.43 o 
  -8  -8   5        8.34      -19.84     36.96 o 
  -7  -8   5        0.32        0.51     41.07 o 
  -6  -8   5      215.15      262.86     41.35 o 
  -5  -8   5      155.41      172.79     38.28 o 
  -4  -8   5        1.67       -2.83     20.87 o 
  -3  -8   5      863.27      879.99     49.37 o 
  -2  -8   5      294.33      252.04     32.85 o 
  -1  -8   5      491.14      574.71     43.42 o 
   0  -8   5      434.00      486.46     48.76 o 
   1  -8   5       40.45       15.66     25.15 o 
   2  -8   5      501.24      493.31     58.56 o 
   3  -8   5       67.18       40.27     37.55 o 
   4  -8   5      272.72      323.76     50.79 o 
   5  -8   5      303.92      211.08     46.09 o 
  -9  -7   5        5.32        1.10     45.11 o 
  -8  -7   5       19.43        2.06     40.49 o 
  -7  -7   5      138.15      113.08     48.79 o 
  -6  -7   5       99.65       82.04     21.83 o 
  -5  -7   5     1125.54     1180.83     54.55 o 
  -4  -7   5        2.99       33.86     20.15 o 
  -3  -7   5      178.20      232.45     29.33 o 
  -2  -7   5        2.30      -17.18     13.58 o 
  -1  -7   5      203.37      137.48     25.60 o 
   0  -7   5     1939.81     1937.01     76.38 o 
   1  -7   5       76.68      124.29     30.54 o 
   2  -7   5      953.90      962.86     64.26 o 
   3  -7   5      282.38      380.70     48.39 o 
   4  -7   5      170.88      180.51     40.29 o 
   5  -7   5       49.41       60.60     29.60 o 
 -10  -6   5       12.79       17.27     51.29 o 
  -9  -6   5        9.95      -22.41     37.25 o 
  -8  -6   5       62.38       81.80     28.39 o 
  -7  -6   5      242.84      248.53     77.89 o 
  -6  -6   5       61.69       84.33     19.44 o 
  -5  -6   5     2296.25     2405.73     60.95 o 
  -4  -6   5      119.12      131.46     20.91 o 
  -3  -6   5      100.95      146.10     30.38 o 
  -2  -6   5     1529.74     1519.36     58.76 o 
  -1  -6   5        3.41        6.98     18.75 o 
   0  -6   5     2266.92     2030.23    129.72 o 
   2  -6   5     1817.87     1836.11     76.10 o 
   3  -6   5       75.19      201.55     51.73 o 
   4  -6   5      420.72      571.09     63.67 o 
   5  -6   5       25.50       28.84     25.68 o 
   6  -6   5      355.87      320.36     48.91 o 
 -10  -5   5       65.86       42.54     52.54 o 
  -9  -5   5      179.88      146.24     35.83 o 
  -8  -5   5      236.07      299.76     40.27 o 
  -7  -5   5      589.16      634.64     49.64 o 
  -6  -5   5        5.35       17.26     16.90 o 
  -5  -5   5      327.46      372.39     27.59 o 
  -4  -5   5      610.06      613.83     28.59 o 
  -3  -5   5      439.41      437.76     24.43 o 
  -2  -5   5     4140.49     3901.09     96.84 o 
  -1  -5   5      338.07      286.35     40.16 o 
   0  -5   5     2558.49     2496.63     78.30 o 
   1  -5   5     1406.04     1475.49     63.59 o 
   2  -5   5      492.55      537.85     46.81 o 
   3  -5   5        0.93       15.95     19.51 o 
   4  -5   5     1788.98     2011.71     82.40 o 
   5  -5   5      255.25      266.06     42.99 o 
   6  -5   5       44.25       41.90     27.38 o 
 -11  -4   5        0.26       16.74     28.67 o 
 -10  -4   5       28.44       -3.95     25.68 o 
  -9  -4   5      178.25      220.43     40.89 o 
  -8  -4   5      270.75      200.20     35.19 o 
  -7  -4   5      669.35      643.49    108.89 o 
  -6  -4   5      190.27      237.72     69.00 o 
  -5  -4   5      252.58      266.03     20.81 o 
  -4  -4   5      642.61      625.11     32.09 o 
  -3  -4   5     5609.88     5547.77     79.30 o 
  -2  -4   5     1595.02     1538.60     38.57 o 
  -1  -4   5     3059.43     3238.09    106.69 o 
   0  -4   5     2333.15     2554.53     74.77 o 
   1  -4   5      138.34      162.75     32.73 o 
   2  -4   5      360.34      449.00     94.64 o 
   3  -4   5      171.89      177.72     42.40 o 
   4  -4   5     1845.54     2004.68    149.05 o 
   5  -4   5      267.93      323.63     67.93 o 
   6  -4   5       23.10       32.24     26.31 o 
 -11  -3   5      155.08      168.83     41.55 o 
 -10  -3   5        0.26       -3.95     23.23 o 
  -9  -3   5      152.41      184.44     35.10 o 
  -8  -3   5      148.45      129.15     30.33 o 
  -7  -3   5       69.54       84.51     24.59 o 
  -6  -3   5        1.24      -11.79     11.46 o 
  -5  -3   5     3878.76     4295.29     69.72 o 
  -4  -3   5      641.83      764.42     31.12 o 
  -3  -3   5     5712.24     5690.73     84.97 o 
  -2  -3   5      126.76      121.16     14.83 o 
  -1  -3   5     1036.28      965.65     37.08 o 
   0  -3   5     1202.54     1255.76     51.47 o 
   1  -3   5        5.58        0.50     13.91 o 
   2  -3   5     2861.42     2863.99     83.03 o 
   3  -3   5      340.90      411.20     41.51 o 
   4  -3   5      393.05      368.93     55.62 o 
   5  -3   5       20.88        0.82     18.82 o 
   6  -3   5      197.73      238.12     40.07 o 
   7  -3   5      112.73      134.79     37.98 o 
 -11  -2   5      129.12       65.06     29.10 o 
 -10  -2   5      342.40      289.41     43.63 o 
  -9  -2   5      130.65       51.90     47.50 o 
  -8  -2   5        6.63        0.19     19.16 o 
  -7  -2   5      268.39      256.20     35.97 o 
  -6  -2   5      195.44      164.47     26.73 o 
  -5  -2   5     5466.48     5266.47     78.35 o 
  -4  -2   5      112.17      152.44     18.80 o 
  -3  -2   5     5289.69     5498.89     73.17 o 
  -2  -2   5      789.94      890.11     29.36 o 
  -1  -2   5      371.06      417.37     30.90 o 
   0  -2   5     3886.08     3919.99     78.51 o 
   1  -2   5      972.71      889.52     44.62 o 
   2  -2   5     2216.90     2267.39     71.24 o 
   3  -2   5      163.70      123.53     26.60 o 
   4  -2   5      436.85      372.11     40.39 o 
   5  -2   5        9.52        0.29     34.46 o 
   6  -2   5      220.19      253.36     43.87 o 
   7  -2   5        1.17       13.40     24.42 o 
 -11  -1   5       22.84       68.13     30.04 o 
 -10  -1   5      584.37      757.87     65.76 o 
  -9  -1   5      170.87      156.19     31.74 o 
  -8  -1   5       70.17       38.43     23.72 o 
  -7  -1   5     2727.87     2587.88     80.26 o 
  -6  -1   5        4.19       18.67     17.33 o 
  -5  -1   5     1341.38     1409.96    156.47 o 
  -4  -1   5        4.94       10.89     10.44 o 
  -3  -1   5     1293.98     1215.29     45.38 o 
  -2  -1   5     3649.58     3468.74     56.21 o 
  -1  -1   5     1223.01     1185.78     33.58 o 
   0  -1   5     3926.30     3745.03     59.71 o 
   1  -1   5     1388.76     1448.42     38.74 o 
   2  -1   5      482.22      516.18     38.52 o 
   3  -1   5      902.60      985.20     76.64 o 
   4  -1   5      233.65      269.67     63.85 o 
   5  -1   5       57.56       74.17     24.31 o 
   6  -1   5      115.98       56.83     26.73 o 
   7  -1   5       65.76       22.92     46.95 o 
 -12   0   5      122.43      106.85     79.02 o 
 -11   0   5       26.53       70.39     31.12 o 
 -10   0   5       58.92       51.09     26.86 o 
  -9   0   5      599.95      400.26     56.80 o 
  -8   0   5      407.55      470.79     44.77 o 
  -7   0   5     1696.01     1717.11     66.35 o 
  -6   0   5      111.42      111.18     22.97 o 
  -5   0   5     1904.36     1728.26     35.59 o 
  -4   0   5      427.73      480.33     22.58 o 
  -3   0   5     1753.96     1750.64     39.61 o 
  -2   0   5      435.76      488.29     24.00 o 
  -1   0   5     7600.19     7844.44     95.56 o 
   0   0   5     3302.69     3532.93     58.65 o 
   1   0   5      988.81     1186.88     37.46 o 
   2   0   5      117.66      155.34     20.15 o 
   3   0   5       80.18       70.26     17.07 o 
   4   0   5       12.44       17.64     49.93 o 
   5   0   5      197.43      259.23     56.72 o 
   6   0   5      203.63      271.35     60.62 o 
   7   0   5       65.55       -5.51     47.83 o 
 -12   1   5       34.06       22.47     40.27 o 
 -11   1   5       65.26       35.00     41.77 o 
 -10   1   5       37.54       47.72     26.08 o 
  -9   1   5      460.09      438.97     47.67 o 
  -8   1   5      144.13      188.96     33.49 o 
  -7   1   5      420.93      550.85     51.03 o 
  -6   1   5      427.76      402.97     36.78 o 
  -5   1   5     3020.29     2891.57     46.90 o 
  -4   1   5       38.63        2.73      9.51 o 
  -3   1   5     2869.73     2813.15     50.15 o 
  -2   1   5       41.59       21.20     20.67 o 
  -1   1   5     3494.90     3379.61     72.04 o 
   0   1   5        0.58       -9.36     10.07 o 
   1   1   5      112.11      101.97     16.42 o 
   2   1   5      946.61      977.01     36.93 o 
   3   1   5      775.94      817.62     37.03 o 
   4   1   5      138.21      132.49     29.40 o 
   5   1   5       83.12      118.67     44.60 o 
   6   1   5       18.92       64.73     48.49 o 
   7   1   5        3.48       12.05     46.51 o 
 -12   2   5       26.45      -13.70     27.28 o 
 -11   2   5       82.34       30.65     27.04 o 
 -10   2   5      140.23      189.26     37.38 o 
  -9   2   5      304.04      301.28     92.43 o 
  -8   2   5      616.86      599.20     49.58 o 
  -7   2   5       98.34       91.34     24.38 o 
  -6   2   5      877.15      963.05     92.99 o 
  -5   2   5     1961.15     2152.65     48.30 o 
  -4   2   5      503.44      589.84     43.24 o 
  -3   2   5     4419.59     4392.38     65.03 o 
  -2   2   5        0.28        1.06      8.62 o 
  -1   2   5       94.45       73.97     13.86 o 
   0   2   5      319.38      313.02     21.59 o 
   1   2   5      108.80      127.02     24.77 o 
   2   2   5      504.52      407.25     52.39 o 
   3   2   5        7.58       27.44     21.38 o 
   4   2   5      564.62      615.78     57.97 o 
   5   2   5       17.14       47.38     26.98 o 
   6   2   5        3.71        6.25     34.24 o 
 -11   3   5       27.42       21.51     29.38 o 
 -10   3   5      226.55      312.10    147.62 o 
  -9   3   5        8.61       12.42     23.01 o 
  -8   3   5     1057.51      960.04     78.00 o 
  -7   3   5     1004.27      998.06     78.58 o 
  -6   3   5      122.43       85.58     22.22 o 
  -5   3   5      694.67      772.92     30.89 o 
  -4   3   5       10.99       19.82     16.47 o 
  -3   3   5      213.48      242.38     49.53 o 
  -2   3   5        3.43        9.92     10.44 o 
  -1   3   5      119.83      163.91     19.32 o 
   0   3   5      602.33      600.27     41.46 o 
   1   3   5      128.91      110.61     22.96 o 
   2   3   5       78.98       27.61     30.42 o 
   3   3   5      551.20      588.95     49.00 o 
   4   3   5       11.01       11.67     23.84 o 
   5   3   5       16.53       30.55     27.75 o 
   6   3   5        9.02       -9.82     28.65 o 
 -11   4   5        3.17       -7.58     24.72 o 
 -10   4   5      177.26      146.72     37.07 o 
  -9   4   5        2.39       21.56     25.53 o 
  -8   4   5      147.86      150.09     33.44 o 
  -7   4   5      681.16      549.49     68.37 o 
  -6   4   5       27.99       21.79     18.51 o 
  -5   4   5      530.90      590.99     55.73 o 
  -4   4   5       60.72       61.35     15.38 o 
  -3   4   5      258.08      280.47     28.83 o 
  -2   4   5        1.93       -4.21      9.95 o 
  -1   4   5      352.57      315.96     34.90 o 
   0   4   5      191.65      172.12     30.39 o 
   1   4   5      678.89      660.96     47.75 o 
   2   4   5       44.83       10.90     23.30 o 
   3   4   5       19.64      -14.33     21.08 o 
   4   4   5       12.17      -17.17     25.61 o 
   5   4   5       73.69       70.01     43.24 o 
   6   4   5       12.78       16.02     31.64 o 
 -11   5   5        0.00       -5.50     28.03 o 
 -10   5   5      143.09       98.03     34.24 o 
  -9   5   5       87.17       31.53     26.20 o 
  -8   5   5        4.50       15.61     21.39 o 
  -7   5   5      247.14      229.66     64.66 o 
  -6   5   5      509.66      624.01     47.09 o 
  -5   5   5       84.57      137.35     38.33 o 
  -4   5   5       38.54       24.49     17.52 o 
  -3   5   5     1191.65     1080.32     55.26 o 
  -2   5   5        2.70       16.28     19.44 o 
  -1   5   5      180.06      253.17     35.98 o 
   0   5   5      212.74      228.70     67.71 o 
   1   5   5        1.95       -4.13     22.59 o 
   2   5   5       33.44       20.65     41.55 o 
   3   5   5      143.19      174.07     36.97 o 
   4   5   5        8.69      -36.78     25.33 o 
   5   5   5      129.52      128.39     39.86 o 
 -11   6   5       11.10        3.03     28.90 o 
 -10   6   5      148.07      100.79     62.35 o 
  -9   6   5       70.85      132.27     37.58 o 
  -8   6   5      164.34      277.39     65.03 o 
  -7   6   5        6.67      -10.19     23.51 o 
  -6   6   5      142.14      148.33     42.25 o 
  -5   6   5       50.61       40.86     15.65 o 
  -4   6   5      645.74      730.68     77.00 o 
  -3   6   5      511.26      584.93     48.01 o 
  -2   6   5        1.55        1.82     21.87 o 
  -1   6   5        6.43      -17.38     19.42 o 
   0   6   5       35.54       -0.44     20.64 o 
   1   6   5      246.44      222.39     64.92 o 
   2   6   5       77.37      124.31     33.15 o 
   3   6   5        0.98       21.51     27.89 o 
   4   6   5       43.66       37.90     30.78 o 
 -10   7   5      174.41      226.29     46.13 o 
  -9   7   5       64.24       25.03     29.09 o 
  -8   7   5      119.03      148.30     34.60 o 
  -7   7   5        1.09        1.83     22.26 o 
  -6   7   5       68.99       37.96     37.33 o 
  -5   7   5       30.58       46.69     27.17 o 
  -4   7   5       42.36       64.47     27.95 o 
  -3   7   5       64.98       26.93     25.94 o 
  -2   7   5        2.12       28.60     24.64 o 
  -1   7   5        0.27        8.97     29.80 o 
   0   7   5      112.41       99.41     35.53 o 
   1   7   5       15.43       -3.88     23.16 o 
   2   7   5       94.24       78.02     29.44 o 
   3   7   5       10.57       -3.40     26.08 o 
   4   7   5        2.28       35.18     34.68 o 
  -9   8   5       18.15       44.57     32.80 o 
  -8   8   5        5.66       29.47     28.10 o 
  -7   8   5        1.57      -15.14     37.55 o 
  -6   8   5        0.16       23.59     40.56 o 
  -5   8   5       60.92       28.23     29.06 o 
  -4   8   5        0.14      -20.88     37.73 o 
  -3   8   5      162.80      193.94     38.56 o 
  -2   8   5        5.16        0.56     25.03 o 
  -1   8   5        6.67       42.83     27.95 o 
   0   8   5        2.02      -30.94     20.63 o 
   1   8   5       79.46      138.33     81.12 o 
   2   8   5        4.14       12.52     49.85 o 
   3   8   5        9.36      -37.91     28.71 o 
  -8   9   5        3.51       60.03     49.45 o 
  -7   9   5        8.94       46.73     45.34 o 
  -6   9   5        0.68      -28.44     39.09 o 
  -5   9   5        4.70        5.91     30.29 o 
  -4   9   5       16.52       18.21     33.06 o 
  -3   9   5        5.10       -5.55     26.98 o 
  -2   9   5        7.82      -16.46     29.32 o 
  -1   9   5       17.90       20.53     27.75 o 
   0   9   5        7.58        1.48     26.75 o 
   1   9   5        0.02        8.20     26.55 o 
   2   9   5        8.22       39.11     35.49 o 
  -7  10   5        1.11      -57.97     38.65 o 
  -6  10   5        6.37      -56.21     40.05 o 
  -5  10   5        4.04       59.06     34.78 o 
  -4  10   5        4.38       18.16     33.35 o 
  -3  10   5        2.64      -10.22     28.93 o 
  -2  10   5        0.49      -38.81     25.88 o 
  -1  10   5        0.08       21.97     29.21 o 
   0  10   5        6.88      -32.80     26.36 o 
  -5 -10   6       62.86       46.89     32.00 o 
  -4 -10   6       53.77       46.02     32.84 o 
  -3 -10   6       81.71      108.85     34.68 o 
  -2 -10   6       29.99       40.13     26.17 o 
  -1 -10   6      528.04      508.79    142.95 o 
   0 -10   6       77.48       66.60     33.63 o 
   1 -10   6      226.85      257.60     47.07 o 
  -5  -9   6       56.00       59.30     31.86 o 
  -4  -9   6        0.09       14.39     20.96 o 
  -3  -9   6      554.27      540.46     46.65 o 
  -2  -9   6       52.25       69.88     25.68 o 
  -1  -9   6     1037.22     1270.19    194.97 o 
   0  -9   6        1.36      -13.71     26.91 o 
   1  -9   6       62.35       96.35     83.43 o 
   2  -9   6       40.67       55.22     35.07 o 
   3  -9   6       35.91       56.43     34.51 o 
  -8  -8   6      213.30      154.23     58.49 o 
  -6  -8   6      489.08      387.67     59.81 o 
  -5  -8   6      149.98      114.29     25.39 o 
  -4  -8   6      253.85      305.75     46.67 o 
  -3  -8   6     1868.88     2009.45     83.12 o 
  -2  -8   6       32.09       -9.30     22.45 o 
  -1  -8   6      100.13       70.63     27.33 o 
   0  -8   6        0.09      -33.92     22.61 o 
   1  -8   6       66.94       34.41     27.55 o 
   2  -8   6      282.67      222.44     42.84 o 
   3  -8   6        2.32       49.06     31.43 o 
   4  -8   6      330.09      395.14     58.38 o 
  -9  -7   6        7.32       27.11     48.57 o 
  -8  -7   6      277.83      233.98     40.67 o 
  -7  -7   6       22.70       17.15     25.93 o 
  -6  -7   6      303.96      364.55     40.73 o 
  -5  -7   6      102.30      147.03     32.47 o 
  -4  -7   6      434.00      343.63     63.20 o 
  -3  -7   6     1159.60     1212.14     55.21 o 
  -2  -7   6        0.45       20.28     21.51 o 
  -1  -7   6      259.66      197.06     38.21 o 
   0  -7   6       22.58        2.66     38.91 o 
   1  -7   6       46.01       31.53     26.08 o 
   2  -7   6      660.10      759.25    183.58 o 
   3  -7   6      783.23      896.51    116.79 o 
   4  -7   6      179.65      238.45     44.42 o 
 -10  -6   6      235.22      270.76     75.53 o 
  -9  -6   6      110.84      137.48     36.37 o 
  -8  -6   6      380.78      391.52     47.61 o 
  -7  -6   6      237.01      339.24     43.21 o 
  -6  -6   6      182.50      245.78     28.11 o 
  -5  -6   6      518.02      536.10     31.88 o 
  -4  -6   6       24.59       18.22     16.77 o 
  -3  -6   6       90.32       25.82     23.36 o 
  -2  -6   6      406.64      421.74     42.82 o 
  -1  -6   6     1244.81     1178.16    102.57 o 
   0  -6   6      234.55      215.04     35.28 o 
   1  -6   6     1092.41     1210.21     68.49 o 
   2  -6   6      295.91      286.33     68.92 o 
   3  -6   6      254.82      170.21     88.17 o 
   4  -6   6        0.53        8.92     24.87 o 
   5  -6   6       13.45       -9.88     25.13 o 
 -10  -5   6       96.02       86.10     32.58 o 
  -9  -5   6        0.00       14.90     25.81 o 
  -8  -5   6      180.27      180.59     81.78 o 
  -7  -5   6      210.17      205.53     35.10 o 
  -6  -5   6     1031.19     1085.37     44.74 o 
  -5  -5   6      890.56      892.69     35.63 o 
  -4  -5   6       91.34      111.43     25.40 o 
  -3  -5   6       85.92       67.96     23.26 o 
  -2  -5   6      320.20      398.49     39.84 o 
  -1  -5   6     1702.73     1944.46     87.84 o 
   0  -5   6      112.23       60.15     24.26 o 
   1  -5   6      817.44      882.40     57.56 o 
   2  -5   6      567.18      546.45     90.12 o 
   3  -5   6      150.91      153.80     34.12 o 
   4  -5   6        9.41       34.94     26.71 o 
   5  -5   6      179.61      211.74     40.52 o 
 -11  -4   6       36.71       71.68     35.23 o 
 -10  -4   6      161.67      268.46    101.25 o 
  -9  -4   6       70.54       76.22     29.61 o 
  -8  -4   6      807.24      909.11     59.50 o 
  -7  -4   6        1.26       28.47     26.08 o 
  -6  -4   6     1391.13     1366.75     59.79 o 
  -5  -4   6      484.92      518.57     31.16 o 
  -4  -4   6     2534.44     2603.65     57.96 o 
  -3  -4   6      845.63     1004.33     64.18 o 
  -2  -4   6       80.00      117.06     59.88 o 
  -1  -4   6     1052.34     1293.92     89.64 o 
   0  -4   6       23.87       43.41     23.55 o 
   1  -4   6       16.84       21.43     17.88 o 
   2  -4   6      287.00      289.62     38.10 o 
   3  -4   6       22.83       43.17     23.72 o 
   4  -4   6      948.70      968.95     65.28 o 
   5  -4   6       50.36       65.65     27.66 o 
 -11  -3   6       24.42       47.83     31.82 o 
 -10  -3   6      199.58      282.83     46.69 o 
  -9  -3   6      137.28      202.52     37.57 o 
  -8  -3   6     2169.71     2179.18     81.49 o 
  -7  -3   6        0.59       14.17     22.19 o 
  -6  -3   6     1406.86     1219.83     56.40 o 
  -5  -3   6        8.72       21.70     14.04 o 
  -4  -3   6      553.93      627.83     41.90 o 
  -3  -3   6     1716.55     1757.30     60.58 o 
  -2  -3   6       54.56       62.09     20.31 o 
  -1  -3   6      867.96      917.55     49.12 o 
   0  -3   6      763.60      706.71     45.73 o 
   1  -3   6      121.05      222.74     54.19 o 
   2  -3   6      362.11      385.60     40.97 o 
   3  -3   6      694.99      761.81     55.07 o 
   4  -3   6      862.71      897.26     93.68 o 
   5  -3   6       24.20       23.63     24.56 o 
   6  -3   6      158.89      167.88     39.15 o 
 -11  -2   6       53.65      114.70     44.78 o 
 -10  -2   6      267.63      224.76     58.34 o 
  -9  -2   6      263.09      352.67     44.90 o 
  -8  -2   6     1212.84     1130.35     63.07 o 
  -7  -2   6      214.90      224.73     33.38 o 
  -6  -2   6      148.51      156.98     26.41 o 
  -5  -2   6     1145.16     1131.33     37.55 o 
  -4  -2   6      156.86      202.82     25.98 o 
  -3  -2   6      492.25      596.28     31.54 o 
  -2  -2   6       10.91      -10.50      9.79 o 
  -1  -2   6      456.19      406.02     34.45 o 
   0  -2   6      666.47      638.90     42.36 o 
   1  -2   6     1654.09     1687.34     64.03 o 
   2  -2   6      204.66      181.31     40.23 o 
   3  -2   6      265.60      307.26     38.95 o 
   4  -2   6      374.14      357.17     42.32 o 
   5  -2   6        2.50       -2.35     22.02 o 
   6  -2   6      102.43       99.77     32.18 o 
 -12  -1   6      164.07      198.81     43.62 o 
 -11  -1   6      274.91      257.51     44.32 o 
  -9  -1   6       22.33        8.72     22.58 o 
  -8  -1   6        5.56        6.49     20.26 o 
  -7  -1   6        8.71        8.70     18.12 o 
  -6  -1   6      358.64      389.52     36.40 o 
  -5  -1   6      284.69      266.33     21.30 o 
  -4  -1   6      516.47      476.95     26.37 o 
  -3  -1   6      504.29      433.40     83.02 o 
  -2  -1   6       15.80       16.60     12.18 o 
  -1  -1   6      409.43      401.93     34.61 o 
   0  -1   6       67.02       56.15     14.87 o 
   1  -1   6     1537.90     1585.18    101.99 o 
   2  -1   6      398.36      498.21     48.35 o 
   3  -1   6       10.98      -15.22     16.53 o 
   4  -1   6      315.00      381.45     41.72 o 
   5  -1   6      207.26      233.87     81.67 o 
   6  -1   6      117.12       77.44     52.68 o 
 -12   0   6        5.51       61.32     33.43 o 
 -11   0   6      282.20      336.53     61.61 o 
 -10   0   6       66.72       86.12     60.36 o 
  -9   0   6       61.20       17.08     22.68 o 
  -8   0   6      208.56      289.83     39.51 o 
  -7   0   6      143.69      218.36     35.18 o 
  -6   0   6      532.93      566.86     41.89 o 
  -5   0   6      359.71      433.38     25.65 o 
  -4   0   6     1250.39     1293.61     50.74 o 
  -3   0   6     1738.07     1713.10     43.54 o 
  -2   0   6        1.01        1.51     11.13 o 
  -1   0   6      337.98      392.67     25.47 o 
   0   0   6      449.30      509.12     43.59 o 
   1   0   6        1.09      -10.19     12.43 o 
   2   0   6      180.48      222.78     31.89 o 
   3   0   6       59.47       69.46     23.25 o 
   4   0   6      721.66      902.45     93.46 o 
   5   0   6       21.14      -21.38     37.33 o 
   6   0   6      305.60      367.90     77.52 o 
 -12   1   6        2.79      -12.31     27.21 o 
 -11   1   6       47.70       64.05     30.21 o 
 -10   1   6       52.37       67.30     28.59 o 
  -9   1   6       39.90        7.16     44.82 o 
  -8   1   6     1486.15     1466.08     69.98 o 
  -7   1   6       93.22       60.68     24.50 o 
  -6   1   6      718.05      753.37     46.94 o 
  -5   1   6       16.30       23.54     11.82 o 
  -4   1   6        0.60        1.40     12.42 o 
  -3   1   6      563.76      471.70     52.29 o 
  -2   1   6       60.50       78.61     15.14 o 
  -1   1   6      550.21      574.78     29.49 o 
   0   1   6     1172.61     1118.51     38.06 o 
   1   1   6        0.42      -13.20     12.70 o 
   2   1   6      881.48      882.30     39.53 o 
   3   1   6        0.44       46.88     36.15 o 
   4   1   6      330.96      319.70     67.23 o 
   5   1   6      220.22      119.11     54.37 o 
   6   1   6      225.16      189.42     63.63 o 
 -12   2   6        1.74       17.80     28.43 o 
 -11   2   6       31.60        5.03     24.89 o 
 -10   2   6      210.98      222.84     41.39 o 
  -9   2   6      206.66      117.63     41.00 o 
  -8   2   6      449.49      364.53     63.81 o 
  -7   2   6      560.71      562.06     46.62 o 
  -6   2   6      113.43      135.03     30.09 o 
  -5   2   6     1019.99     1145.10     41.64 o 
  -4   2   6      302.03      330.40     23.07 o 
  -3   2   6      254.13      213.30     21.74 o 
  -2   2   6       50.70       24.59     12.17 o 
  -1   2   6      240.96      236.66     31.26 o 
   0   2   6       70.64       50.15     15.57 o 
   1   2   6      595.89      538.39     43.42 o 
   2   2   6     1313.22     1124.27    108.20 o 
   3   2   6      250.74      349.09     42.29 o 
   4   2   6       51.73       78.18     45.63 o 
   5   2   6       21.91      -11.46     39.38 o 
 -12   3   6       13.91       15.50     32.03 o 
 -11   3   6      145.42      175.76     42.89 o 
 -10   3   6       23.76       22.39     27.17 o 
  -9   3   6       91.79      108.42     48.83 o 
  -8   3   6       12.06       24.83     23.10 o 
  -7   3   6        0.22       21.31     22.42 o 
  -6   3   6       44.48       58.65     20.65 o 
  -5   3   6      522.97      491.37     28.18 o 
  -4   3   6        7.76       12.17     18.31 o 
  -3   3   6      310.98      369.19     25.21 o 
  -2   3   6       89.84       92.07     22.34 o 
  -1   3   6      106.16      131.29     27.53 o 
   0   3   6        6.45       -7.25     18.04 o 
   1   3   6      874.76      982.93     59.99 o 
   2   3   6      185.30      173.88     34.00 o 
   3   3   6      259.08      321.03    126.60 o 
   4   3   6       87.33       50.28     30.21 o 
   5   3   6       99.23       73.48     51.73 o 
 -11   4   6       87.27       46.29     69.66 o 
 -10   4   6       95.07       43.99     29.38 o 
  -9   4   6        8.17      -18.66     22.56 o 
  -8   4   6        7.40       55.65     27.61 o 
  -7   4   6      227.85      274.20     38.91 o 
  -6   4   6        0.84       -1.28     18.37 o 
  -5   4   6       92.03      129.61     19.89 o 
  -4   4   6      276.97      193.14     32.90 o 
  -3   4   6      109.48       75.49     16.31 o 
  -2   4   6       88.56       35.88     22.26 o 
  -1   4   6      232.93      222.59     34.12 o 
   0   4   6      459.99      409.70     42.68 o 
   1   4   6      152.59      255.13     67.08 o 
   2   4   6        2.37      -12.31     22.81 o 
   3   4   6       17.62       -6.67     26.99 o 
   4   4   6      124.33      148.39     39.49 o 
   5   4   6       11.58      -11.97     53.05 o 
 -11   5   6        7.79      -17.23     26.42 o 
 -10   5   6       73.25       57.60     48.24 o 
  -9   5   6       16.28        2.81     26.14 o 
  -8   5   6      133.75      209.43     38.96 o 
  -7   5   6       21.05       31.28     22.49 o 
  -6   5   6      276.69      245.73     34.56 o 
  -5   5   6        6.43      -16.92     14.34 o 
  -4   5   6        3.49        4.18     21.09 o 
  -3   5   6        3.85       42.95     24.13 o 
  -2   5   6      129.39      114.36     30.84 o 
  -1   5   6      445.80      486.67     50.41 o 
   0   5   6      166.11      154.66     33.64 o 
   1   5   6       16.37       16.05     24.25 o 
   2   5   6       46.20       59.28     29.40 o 
   3   5   6        0.02       17.97     61.21 o 
   4   5   6       84.45       78.85     44.75 o 
 -10   6   6        3.66       21.78     29.20 o 
  -9   6   6       20.61        3.68     24.38 o 
  -8   6   6       68.93      104.06     31.49 o 
  -6   6   6      115.18       75.20     40.41 o 
  -5   6   6       36.07       98.46     28.16 o 
  -4   6   6      327.13      281.97     40.37 o 
  -3   6   6     1075.62     1151.24    112.93 o 
  -2   6   6      105.99      124.85     35.31 o 
  -1   6   6       13.72       39.82     23.89 o 
   0   6   6       24.56        9.60     23.92 o 
   1   6   6       74.06       51.45     28.49 o 
   2   6   6       38.34        6.41     26.31 o 
   3   6   6       93.79       77.53     35.72 o 
 -10   7   6       17.33       44.02     33.63 o 
  -9   7   6        1.30      -29.55     26.99 o 
  -8   7   6        0.07       30.35     27.89 o 
  -7   7   6        0.35       -4.19     39.02 o 
  -6   7   6       49.16      105.81     47.76 o 
  -5   7   6       17.35       47.65     42.21 o 
  -4   7   6        0.71       -5.36     24.44 o 
  -3   7   6      628.28      688.02     57.77 o 
  -2   7   6       26.87       13.75     26.58 o 
  -1   7   6       37.95       70.06     50.59 o 
   0   7   6        2.51       40.86     27.57 o 
   1   7   6       55.48       27.67     51.32 o 
   2   7   6        1.34      -12.75     26.08 o 
   3   7   6       74.72      122.29     40.84 o 
  -9   8   6        0.17       -9.26     42.54 o 
  -8   8   6       12.01       11.17     47.03 o 
  -7   8   6       81.95        7.64     42.03 o 
  -6   8   6        0.18       -8.67     37.77 o 
  -5   8   6       58.40        5.17     24.48 o 
  -4   8   6       28.72       16.23     28.22 o 
  -3   8   6       66.04       28.54     44.05 o 
  -2   8   6      207.74      146.02     55.92 o 
  -1   8   6       25.02       42.11     29.39 o 
   0   8   6        0.06        9.04     31.08 o 
   1   8   6       16.56       49.97     32.19 o 
   2   8   6       21.39        3.79     31.05 o 
  -8   9   6        1.83        5.44     43.50 o 
  -7   9   6       55.16       64.66     48.64 o 
  -6   9   6       81.71       98.68     56.94 o 
  -5   9   6       13.93      -10.29     43.28 o 
  -4   9   6        5.46       25.82     29.17 o 
  -3   9   6        5.49      -36.95     24.63 o 
  -2   9   6        7.28        5.58     27.47 o 
  -1   9   6       10.14       48.42     37.73 o 
   0   9   6        0.00      -40.68     27.12 o 
  -6  10   6       11.96      -34.53     46.29 o 
  -5  10   6        0.08       58.27     56.06 o 
  -4  10   6        2.38      -23.59     29.92 o 
  -3  10   6        7.50       18.42     32.41 o 
  -2  10   6       11.78       35.13     34.15 o 
  -4 -10   7      300.77      329.30     42.23 o 
  -3 -10   7       26.73        6.33     33.60 o 
  -2 -10   7        8.83      -18.88     28.00 o 
  -1 -10   7       16.04      -10.05     30.68 o 
  -6  -9   7      208.17      154.47     38.87 o 
  -5  -9   7       80.19       91.97     28.17 o 
  -4  -9   7      150.37      128.58     29.81 o 
  -3  -9   7       34.75       -9.96     40.85 o 
  -2  -9   7        2.21        3.69     27.37 o 
  -1  -9   7      234.79      202.85     43.78 o 
   0  -9   7       37.40       66.31     33.02 o 
   1  -9   7        2.75       10.19     31.19 o 
  -7  -8   7      136.11      172.38     50.55 o 
  -6  -8   7      100.81      121.73     32.94 o 
  -5  -8   7        6.47        1.08     20.41 o 
  -4  -8   7        2.91       22.47     26.54 o 
  -3  -8   7       88.60      104.96     34.60 o 
  -2  -8   7        8.16       -3.17     26.75 o 
  -1  -8   7      572.74      532.75     56.40 o 
   0  -8   7        6.81      -16.44     25.88 o 
   1  -8   7      234.24      198.73     51.99 o 
   2  -8   7      125.52      140.92     41.87 o 
  -9  -7   7       75.95      110.33     39.10 o 
  -8  -7   7        0.43      -35.16     23.44 o 
  -7  -7   7      123.46      122.41     44.89 o 
  -6  -7   7       33.29      124.32     46.44 o 
  -5  -7   7       50.63      124.86     30.56 o 
  -4  -7   7      108.25      120.90     32.59 o 
  -3  -7   7      710.90      608.78     53.33 o 
  -2  -7   7      124.50      106.85     50.59 o 
  -1  -7   7      263.07      279.60     42.80 o 
   0  -7   7       65.91       20.95     23.30 o 
   1  -7   7     1114.63     1149.36     95.15 o 
   2  -7   7       80.49       65.75     29.31 o 
   3  -7   7      281.22      236.61     46.26 o 
 -10  -6   7       28.52       24.46     31.38 o 
  -9  -6   7       45.52       20.43     30.50 o 
  -8  -6   7       29.32       -6.28     24.05 o 
  -7  -6   7       31.95       53.15     25.09 o 
  -6  -6   7       53.47       24.25     33.43 o 
  -5  -6   7        2.81        6.24     23.10 o 
  -4  -6   7     1565.33     1652.11    100.44 o 
  -3  -6   7      479.46      397.80     73.22 o 
  -2  -6   7      402.94      449.44     67.71 o 
  -1  -6   7      486.45      590.44     51.72 o 
   0  -6   7        0.43      -12.62     21.97 o 
   1  -6   7      609.68      530.45     87.55 o 
   2  -6   7        7.32       10.48     22.67 o 
   3  -6   7      306.68      368.62     51.36 o 
   4  -6   7      244.42      265.02     62.42 o 
 -10  -5   7       38.24       -5.38     31.52 o 
  -9  -5   7       59.11       26.92     26.11 o 
  -8  -5   7       65.05       90.92     29.90 o 
  -7  -5   7       71.90       51.62     24.36 o 
  -6  -5   7     1183.80     1383.10     79.76 o 
  -5  -5   7        5.75       28.43     21.34 o 
  -4  -5   7      404.76      508.76     44.59 o 
  -3  -5   7        2.75       -1.65     21.20 o 
  -2  -5   7      415.55      431.89     53.23 o 
  -1  -5   7     1213.53     1182.77     64.42 o 
   0  -5   7       24.78       50.95     24.36 o 
   1  -5   7      538.66      412.74    104.01 o 
   2  -5   7       83.10       40.38     34.53 o 
   3  -5   7      187.68      123.02     76.45 o 
   4  -5   7       78.60      110.23     33.92 o 
 -11  -4   7        9.26       36.40     33.07 o 
 -10  -4   7        0.05       21.02     25.79 o 
  -9  -4   7      113.44      143.93     39.82 o 
  -8  -4   7      301.78      236.69     38.95 o 
  -7  -4   7       51.40       20.36     22.89 o 
  -6  -4   7     2301.59     2142.68     75.13 o 
  -5  -4   7       54.18       38.02     16.79 o 
  -4  -4   7      112.05       88.60     24.44 o 
  -3  -4   7      265.19      317.80     36.84 o 
  -2  -4   7       40.06       18.62     19.73 o 
  -1  -4   7     1242.25     1181.09     75.20 o 
   0  -4   7      171.77      165.25     31.21 o 
   1  -4   7     1461.03     1383.69    106.73 o 
   2  -4   7       96.17       77.26     27.45 o 
   3  -4   7      354.52      387.42     46.79 o 
   4  -4   7       32.48       19.79     26.04 o 
 -11  -3   7       46.17       49.72     58.67 o 
 -10  -3   7      115.26       79.88     48.20 o 
  -9  -3   7      157.44       79.04     28.91 o 
  -8  -3   7      254.71      181.77     33.44 o 
  -7  -3   7       10.92       50.61     22.74 o 
  -6  -3   7      266.03      271.89     34.16 o 
  -5  -3   7       97.75      105.21     20.12 o 
  -4  -3   7       32.38       93.98     18.23 o 
  -3  -3   7     1818.24     1859.13     66.26 o 
  -2  -3   7       69.21       31.88     19.53 o 
  -1  -3   7     1706.23     1544.75     64.07 o 
   0  -3   7     1312.96     1412.77     62.19 o 
   1  -3   7      607.00      617.06     48.65 o 
   2  -3   7        6.13        8.83     19.27 o 
   3  -3   7     1126.18     1141.96     68.41 o 
   4  -3   7      118.95      106.10     32.69 o 
   5  -3   7       75.69       62.09     32.01 o 
 -11  -2   7       18.68       43.46     29.13 o 
 -10  -2   7       42.99       -2.81     23.25 o 
  -9  -2   7      158.66      145.61     33.82 o 
  -8  -2   7      161.41      117.19     29.30 o 
  -7  -2   7       17.65       -5.81     18.60 o 
  -6  -2   7        0.71       41.81     29.46 o 
  -5  -2   7      163.66      216.93     23.48 o 
  -4  -2   7     2682.09     2489.43     70.26 o 
  -3  -2   7     1494.44     1518.62     45.28 o 
  -2  -2   7     2237.73     2346.71    103.46 o 
  -1  -2   7     1337.05     1400.52     58.46 o 
   0  -2   7      124.76      111.56     25.35 o 
   1  -2   7      126.31      204.64     54.85 o 
   2  -2   7        0.20       24.13     21.91 o 
   3  -2   7     1138.31     1149.18    102.98 o 
   4  -2   7       37.58       51.61     26.45 o 
   5  -2   7        3.50        5.86     39.79 o 
 -12  -1   7       16.12       15.61     30.71 o 
 -11  -1   7        4.18       -8.77     43.28 o 
 -10  -1   7       13.54       45.44     26.80 o 
  -9  -1   7      215.78      266.91     40.64 o 
  -8  -1   7        0.27       43.38     25.06 o 
  -7  -1   7       14.14       -0.60     20.83 o 
  -6  -1   7     1132.75     1295.46    165.98 o 
  -5  -1   7      273.31      253.75     23.46 o 
  -4  -1   7     3494.02     3507.14     66.75 o 
  -3  -1   7       58.49       58.56     23.00 o 
  -2  -1   7      730.21      837.11     48.35 o 
  -1  -1   7      875.37      914.83     72.67 o 
   0  -1   7       35.56       18.28     48.97 o 
   1  -1   7      547.70      457.70     41.36 o 
   2  -1   7       41.72       39.07     21.56 o 
   3  -1   7      231.84      170.83     94.09 o 
   4  -1   7        2.65       -8.52     40.19 o 
   5  -1   7      168.61      265.33     70.54 o 
 -12   0   7       48.11       92.11     35.06 o 
 -11   0   7      125.37       81.22     35.10 o 
 -10   0   7       17.27       41.64     26.36 o 
  -9   0   7        1.97      -12.24     24.98 o 
  -8   0   7       87.86       59.42     47.47 o 
  -7   0   7       77.60      103.45     27.75 o 
  -6   0   7     2145.39     2399.15     77.49 o 
  -5   0   7       10.03        9.44     26.96 o 
  -4   0   7     1554.04     1819.35     48.44 o 
  -3   0   7      121.08      113.69     18.74 o 
  -2   0   7      136.43      126.88     19.93 o 
  -1   0   7      323.69      302.32     36.98 o 
   0   0   7      175.90      230.16     31.30 o 
   1   0   7     1103.79     1029.00     53.18 o 
   2   0   7       31.04       40.12     21.91 o 
   3   0   7      211.39      121.53     50.70 o 
   4   0   7        0.27      -10.43     43.06 o 
   5   0   7      129.68       78.62     51.29 o 
 -12   1   7        4.95       14.47     28.86 o 
 -11   1   7      170.96       97.77     37.03 o 
 -10   1   7      102.61       70.93     37.58 o 
  -9   1   7        5.16        4.16     24.85 o 
  -8   1   7      524.85      455.90     47.99 o 
  -7   1   7        0.08       -9.17     31.63 o 
  -6   1   7      311.79      314.89     36.04 o 
  -5   1   7       39.55       35.04     13.97 o 
  -4   1   7      215.15      252.23     23.42 o 
  -3   1   7      265.13      252.51     23.30 o 
  -2   1   7        1.22       -2.29     12.26 o 
  -1   1   7     1104.21     1170.25     48.60 o 
   0   1   7      845.49      980.03    105.96 o 
   1   1   7      184.63      173.55     45.26 o 
   2   1   7      295.12      318.30     63.41 o 
   3   1   7      109.54      108.53     49.23 o 
   4   1   7        4.74      -34.31     33.06 o 
   5   1   7       43.72      -14.62     41.74 o 
 -12   2   7       14.12       49.62     34.67 o 
 -11   2   7       23.87       29.00     29.79 o 
 -10   2   7       76.20       27.88     31.23 o 
  -9   2   7       48.99       52.78     29.79 o 
  -8   2   7      426.58      492.92     50.40 o 
  -7   2   7        7.45       21.24     22.36 o 
  -6   2   7      144.89      159.01     28.02 o 
  -5   2   7       15.71        5.83     12.99 o 
  -4   2   7      296.83      338.88     26.16 o 
  -3   2   7      210.72      279.95     37.53 o 
  -2   2   7     2578.13     2451.17     58.02 o 
  -1   2   7      632.95      650.19     33.66 o 
   0   2   7      275.54      275.05     37.13 o 
   1   2   7       28.74        0.35     19.71 o 
   2   2   7       41.21       27.92     36.22 o 
   3   2   7        8.70       42.84     46.51 o 
   4   2   7        6.62       39.46     42.76 o 
 -11   3   7        1.52      -13.14     27.27 o 
 -10   3   7       72.48       64.93     75.39 o 
  -9   3   7       72.98      121.14     33.70 o 
  -8   3   7       26.24       89.50     37.47 o 
  -7   3   7       35.40       43.27     25.05 o 
  -6   3   7      847.87      742.22     49.99 o 
  -5   3   7       63.74      106.88     18.33 o 
  -4   3   7      789.37      690.33     41.55 o 
  -3   3   7       24.32       16.40     26.43 o 
  -2   3   7     1109.30     1146.34    127.41 o 
  -1   3   7       28.13       35.37     22.63 o 
   0   3   7      232.37      194.92     40.23 o 
   1   3   7       31.43       18.53     23.72 o 
   2   3   7      138.45      127.08     34.00 o 
   3   3   7        0.56       11.90     39.38 o 
   4   3   7        3.80       -4.78     38.21 o 
 -11   4   7       11.71       31.41     34.73 o 
 -10   4   7       36.84       63.87     34.95 o 
  -9   4   7       33.85       70.89     30.78 o 
  -8   4   7       50.94      140.21     34.08 o 
  -7   4   7      176.38      216.77     39.05 o 
  -6   4   7      447.27      376.89     40.07 o 
  -5   4   7       25.51       55.75     21.44 o 
  -4   4   7      648.45      700.19     35.58 o 
  -3   4   7        3.26       24.66     37.73 o 
  -2   4   7        0.16      -16.10     22.28 o 
  -1   4   7       27.89       36.54     25.40 o 
   0   4   7        1.73       -1.30     23.09 o 
   1   4   7       94.23       53.51     27.87 o 
   2   4   7        1.53        1.32     27.28 o 
   3   4   7      110.10       82.92     35.25 o 
   4   4   7        1.71      -28.58     45.26 o 
 -11   5   7       15.59       -2.37     27.37 o 
 -10   5   7        8.93        8.83     28.13 o 
  -9   5   7      203.31      324.77     46.37 o 
  -8   5   7       79.55       91.82     39.05 o 
  -7   5   7        6.28       -1.64     22.15 o 
  -6   5   7       53.71       21.36     19.82 o 
  -5   5   7       45.85       83.69     27.41 o 
  -4   5   7       10.40       37.03     62.09 o 
  -3   5   7       59.49       56.84     33.65 o 
  -2   5   7       22.07       19.23     22.87 o 
  -1   5   7       82.58       79.32     47.14 o 
   0   5   7       39.39       33.20     24.75 o 
   1   5   7        1.68      -30.04     21.99 o 
   2   5   7      135.75      181.56     40.42 o 
   3   5   7       16.56       26.70     31.08 o 
 -10   6   7        2.92      -25.33     25.89 o 
  -9   6   7       19.99        3.29     27.74 o 
  -8   6   7      106.04       91.28     36.78 o 
  -7   6   7       23.07       37.25     26.75 o 
  -6   6   7        5.35      -13.08     31.74 o 
  -5   6   7        0.61       20.48     25.01 o 
  -4   6   7        5.95       36.17     25.82 o 
  -3   6   7        2.89      -11.60     21.23 o 
  -2   6   7       93.34       37.55     47.87 o 
  -1   6   7       17.65       19.24     24.39 o 
   0   6   7       86.05       83.53     51.51 o 
   1   6   7       16.24      -16.98     27.12 o 
   2   6   7        5.45        4.26     29.28 o 
 -10   7   7        5.35        9.78     33.17 o 
  -9   7   7        0.06        9.68     29.16 o 
  -8   7   7       20.03       29.76     48.20 o 
  -7   7   7       57.86      138.06     54.59 o 
  -6   7   7       16.92       88.76     50.11 o 
  -5   7   7        0.41      -37.55     36.37 o 
  -4   7   7      198.47      185.52     45.00 o 
  -3   7   7        1.06      -16.66     25.36 o 
  -2   7   7       36.69       43.56     30.89 o 
  -1   7   7       33.34       58.79     40.85 o 
   0   7   7        5.06        5.74     25.96 o 
   1   7   7        5.63       40.68     28.30 o 
  -9   8   7        5.60       43.94     51.21 o 
  -8   8   7        0.15       33.73     47.69 o 
  -7   8   7       23.36       22.19     45.70 o 
  -6   8   7       12.29      -50.48     36.15 o 
  -5   8   7       80.04      117.56     55.25 o 
  -4   8   7       96.23       97.11     35.81 o 
  -3   8   7        2.87        9.50     30.66 o 
  -2   8   7        2.00      -35.39     25.24 o 
  -1   8   7       14.03       45.96     54.08 o 
   0   8   7       42.16       17.01     31.74 o 
  -7   9   7        6.72       54.23     49.74 o 
  -6   9   7        1.15       -3.01     46.07 o 
  -5   9   7       37.43      -10.51     51.65 o 
  -4   9   7       15.19       13.59     30.89 o 
  -3   9   7       11.74       31.61     33.08 o 
  -2   9   7        4.87       23.07     38.76 o 
  -1   9   7        4.75       30.20     36.12 o 
  -5  -9   8       80.04       75.68     35.71 o 
  -4  -9   8      170.80      161.93     41.85 o 
  -3  -9   8        0.18      -17.78     28.33 o 
  -2  -9   8        1.25      -10.18     27.82 o 
  -1  -9   8       63.67       96.94     38.06 o 
  -7  -8   8       34.27       74.07     41.66 o 
  -6  -8   8       34.32       26.89     42.32 o 
  -5  -8   8      178.56      156.55     40.41 o 
  -4  -8   8      105.83       87.84     34.77 o 
  -3  -8   8       70.73       75.44     32.76 o 
  -2  -8   8      722.20      765.21    151.07 o 
  -1  -8   8       97.47      109.88     36.10 o 
   0  -8   8      279.65      195.13     42.63 o 
   1  -8   8        8.72        3.99     30.61 o 
  -8  -7   8      114.52       89.20     50.18 o 
  -7  -7   8      247.69      136.81     47.17 o 
  -6  -7   8       59.89       51.43     41.22 o 
  -5  -7   8       12.54       56.18     27.92 o 
  -4  -7   8      600.95      629.69     57.04 o 
  -3  -7   8       59.53       73.95     30.89 o 
  -2  -7   8     1397.43     1340.87     81.12 o 
  -1  -7   8       38.73       15.95     50.66 o 
   0  -7   8      248.58      226.46     55.73 o 
   1  -7   8        0.22       -3.01     22.85 o 
   2  -7   8        1.14       50.61     31.43 o 
  -9  -6   8      149.56      234.57     74.36 o 
  -8  -6   8        1.09       73.18     43.20 o 
  -7  -6   8      740.74      840.51     85.45 o 
  -6  -6   8      173.03      237.55     58.05 o 
  -5  -6   8      121.89       84.65     32.66 o 
  -4  -6   8     1778.49     1939.11     81.21 o 
  -3  -6   8       67.66       32.38     53.82 o 
  -2  -6   8      358.26      262.64     40.11 o 
  -1  -6   8      108.13      174.96     51.21 o 
   0  -6   8       78.92       44.99     29.17 o 
   1  -6   8      223.27      269.51     44.30 o 
   2  -6   8        0.16       26.47     26.04 o 
 -10  -5   8        3.38       40.77     31.60 o 
  -9  -5   8      303.54      319.19     48.46 o 
  -8  -5   8        0.17       20.85     25.67 o 
  -7  -5   8      223.19      274.66     57.53 o 
  -6  -5   8      179.66      124.32     42.40 o 
  -5  -5   8      627.85      650.71     51.91 o 
  -4  -5   8      881.17      953.31     58.81 o 
  -3  -5   8       42.89       29.91     46.40 o 
  -2  -5   8       66.40      102.23     29.62 o 
  -1  -5   8        1.15        9.19     58.38 o 
   0  -5   8      145.20      100.49     29.64 o 
   1  -5   8      340.47      269.36     40.92 o 
   2  -5   8      425.59      464.12     54.00 o 
   3  -5   8      337.81      277.34     45.42 o 
 -10  -4   8      102.08       70.31     36.71 o 
  -9  -4   8      181.92      181.67     40.16 o 
  -8  -4   8      227.19      152.38     34.71 o 
  -7  -4   8      231.66      284.12     51.51 o 
  -6  -4   8       28.21       32.92     32.99 o 
  -5  -4   8       91.75      110.44     28.26 o 
  -4  -4   8       88.82       55.61     32.77 o 
  -3  -4   8      397.61      343.01     39.80 o 
  -2  -4   8      943.39      904.46     79.69 o 
  -1  -4   8       65.56       71.15     26.06 o 
   0  -4   8      452.40      541.99     69.03 o 
   1  -4   8      306.79      278.96     51.69 o 
   2  -4   8      546.34      516.75    105.00 o 
   3  -4   8        0.44       17.72     25.20 o 
 -11  -3   8       29.38       21.12     32.14 o 
 -10  -3   8       10.90       24.21     28.77 o 
  -9  -3   8      188.24      235.57     43.19 o 
  -8  -3   8       12.09       11.80     23.85 o 
  -6  -3   8      557.65      682.04     49.52 o 
  -5  -3   8       87.07       31.15     20.17 o 
  -4  -3   8       20.39        1.39     16.73 o 
  -3  -3   8      325.24      317.18     38.39 o 
  -2  -3   8     1168.71     1263.99     63.51 o 
  -1  -3   8        8.00        9.97     38.43 o 
   0  -3   8      974.37      966.97     60.65 o 
   1  -3   8       69.31       83.85     56.87 o 
   2  -3   8       31.93       46.44     80.46 o 
   3  -3   8       20.78       38.21     28.34 o 
 -11  -2   8       65.45       62.51     47.50 o 
 -10  -2   8        2.67       12.87     25.68 o 
  -9  -2   8      232.23      260.81     72.71 o 
  -8  -2   8        2.30      -27.90     18.60 o 
  -7  -2   8      959.64     1045.31     62.84 o 
  -6  -2   8      264.30      273.60     35.60 o 
  -5  -2   8      808.88      803.93     39.10 o 
  -4  -2   8      510.29      424.50     39.49 o 
  -3  -2   8       19.63      -20.61     27.85 o 
  -2  -2   8      564.70      703.31     49.83 o 
  -1  -2   8      296.11      313.45     38.29 o 
   0  -2   8        5.43       34.30     19.96 o 
   1  -2   8       62.90       44.07     24.03 o 
   2  -2   8        6.82       19.20     21.60 o 
   3  -2   8      199.53      206.43     39.98 o 
   4  -2   8       35.04       88.61     53.05 o 
 -11  -1   8       79.62      122.75     40.05 o 
 -10  -1   8        8.31        5.37     34.75 o 
  -9  -1   8      952.50      943.09     65.79 o 
  -8  -1   8        9.58       -6.98     22.76 o 
  -7  -1   8      417.86      380.08     53.97 o 
  -6  -1   8        1.58       -4.62     16.01 o 
  -5  -1   8      625.04      780.23     45.90 o 
  -4  -1   8      392.72      484.46     32.00 o 
  -3  -1   8       42.97       45.20     20.58 o 
  -2  -1   8       42.51       51.15     21.83 o 
  -1  -1   8       51.33        0.88     18.20 o 
   0  -1   8      134.02      128.25     34.83 o 
   1  -1   8       41.02       51.03     43.68 o 
   2  -1   8      214.30      280.08     40.33 o 
   3  -1   8      450.17      344.02     77.67 o 
   4  -1   8        2.16       18.81     48.72 o 
 -11   0   8       93.47       89.20     35.03 o 
 -10   0   8      100.42      126.31     37.60 o 
  -9   0   8      426.05      449.50     52.76 o 
  -8   0   8      121.22      150.30     34.08 o 
  -7   0   8      108.00      105.41     29.09 o 
  -6   0   8       32.87       17.54     22.72 o 
  -5   0   8      157.98      152.90     23.17 o 
  -4   0   8        5.51       15.87     14.76 o 
  -3   0   8      152.61      159.42     22.73 o 
  -2   0   8       46.53       52.93     17.11 o 
  -1   0   8      171.89      213.49     46.92 o 
   0   0   8      294.44      341.51     39.35 o 
   1   0   8       49.80       18.09     20.92 o 
   2   0   8      133.69      203.83     60.40 o 
   3   0   8       95.18      134.24     56.87 o 
   4   0   8       15.56       -3.97     47.76 o 
 -11   1   8       38.53       10.84     30.71 o 
 -10   1   8       32.96       14.64     29.76 o 
  -9   1   8        0.26      -33.00     24.36 o 
  -8   1   8       64.22       81.23     37.36 o 
  -7   1   8      105.10       94.26     34.24 o 
  -6   1   8       61.47       72.77     26.14 o 
  -5   1   8      148.18      132.03     20.45 o 
  -4   1   8       13.46       16.67     14.47 o 
  -3   1   8        6.50       10.63     14.62 o 
  -2   1   8      136.05      143.65     22.29 o 
   0   1   8      606.63      600.75     75.24 o 
   1   1   8       33.71       25.57     36.81 o 
   2   1   8        3.29       55.55     44.09 o 
   3   1   8        4.39      -12.12     41.59 o 
 -11   2   8        8.10       40.89     33.75 o 
 -10   2   8        3.21      -34.43     25.55 o 
  -9   2   8        5.89       12.67     26.80 o 
  -8   2   8       32.16       35.45     39.13 o 
  -7   2   8      128.10      143.34     31.84 o 
  -6   2   8       61.45       36.89     23.19 o 
  -5   2   8      186.00      146.04     22.12 o 
  -4   2   8      360.13      285.83     51.51 o 
  -3   2   8        1.36       16.86     15.06 o 
  -2   2   8       53.25       26.06     16.40 o 
  -1   2   8        1.90       -8.59     24.29 o 
   0   2   8        0.36        2.96     23.69 o 
   1   2   8        0.43       -7.57     35.05 o 
   2   2   8       49.50       78.84     46.88 o 
   3   2   8       99.76      149.23     58.27 o 
 -11   3   8        1.87       27.73     31.00 o 
 -10   3   8        0.57      -21.92     29.40 o 
  -9   3   8      324.73      322.20     80.68 o 
  -8   3   8        4.65       -6.15     24.46 o 
  -7   3   8       73.03       41.44     25.85 o 
  -6   3   8       64.24       48.24     25.08 o 
  -5   3   8        3.11      -18.65     20.46 o 
  -4   3   8       47.85       36.76     16.43 o 
  -3   3   8       51.41       67.15     28.11 o 
  -2   3   8        2.21       11.34     22.39 o 
  -1   3   8      171.16      139.37     42.65 o 
   0   3   8       64.01       68.23     29.28 o 
   1   3   8       87.27       76.07     31.89 o 
   2   3   8        4.41       54.37     44.82 o 
   3   3   8       82.77       23.44     44.45 o 
 -11   4   8       34.88       48.03     32.61 o 
 -10   4   8       52.98       45.47     47.47 o 
  -9   4   8      101.83      169.15     39.47 o 
  -8   4   8      192.57      173.53     37.73 o 
  -7   4   8        4.48      -26.47     18.78 o 
  -6   4   8       16.00       11.19     22.45 o 
  -5   4   8       32.04       38.50     41.59 o 
  -4   4   8       14.12       -5.22     21.15 o 
  -3   4   8        0.50      -18.00     22.12 o 
  -2   4   8        9.13        1.15     22.01 o 
  -1   4   8       21.86       -6.75     25.35 o 
   0   4   8       27.39        3.19     25.53 o 
   1   4   8      288.37      276.81     47.21 o 
   2   4   8       26.54       84.05     35.73 o 
 -10   5   8       41.28       22.45     80.49 o 
  -9   5   8        8.27       43.38     31.51 o 
  -8   5   8       54.55       75.37     34.21 o 
  -7   5   8        6.53       -4.54     32.88 o 
  -6   5   8       10.82       44.75     41.66 o 
  -5   5   8        6.30       48.13     46.73 o 
  -4   5   8       48.48       25.70     25.97 o 
  -3   5   8       11.98       26.24     28.30 o 
  -2   5   8        0.62       -8.29     23.87 o 
  -1   5   8        3.78      -32.92     23.53 o 
   0   5   8      145.06      186.93     40.52 o 
   1   5   8       60.13       19.71     30.17 o 
   2   5   8       74.07       44.20     34.76 o 
 -10   6   8        0.52      -19.41     28.48 o 
  -9   6   8        7.52      -24.81     66.94 o 
  -8   6   8       11.46       65.91     47.54 o 
  -7   6   8       19.12       26.23     52.02 o 
  -6   6   8       30.50       49.38     52.10 o 
  -5   6   8       46.58       -8.89     46.00 o 
  -4   6   8        3.06      -30.52     23.02 o 
  -3   6   8        0.14        6.01     25.79 o 
  -2   6   8       10.90       53.69     32.02 o 
  -1   6   8       28.48        6.74     32.99 o 
   0   6   8       21.48        0.39     43.90 o 
   1   6   8       16.02      -10.38     58.38 o 
  -9   7   8        8.35       53.05     49.67 o 
  -8   7   8       16.97       28.58     47.98 o 
  -7   7   8       19.57       38.36     46.36 o 
  -6   7   8        0.14      -10.87     47.98 o 
  -5   7   8        6.78      -54.96     38.87 o 
  -4   7   8        0.81       -7.35     47.91 o 
  -3   7   8        4.53       -2.09     27.23 o 
  -2   7   8       12.76       17.44     29.62 o 
  -1   7   8       20.56        8.80     31.65 o 
   0   7   8        0.81       -8.02     27.26 o 
  -8   8   8        3.61        7.35     50.41 o 
  -7   8   8       10.88      -31.67     36.30 o 
  -6   8   8       13.37       57.68     55.40 o 
  -5   8   8       41.06        8.45     50.18 o 
  -4   8   8       35.10        8.82     31.16 o 
  -3   8   8       24.20       63.28     36.92 o 
  -2   8   8        2.77       -5.53     34.85 o 
  -6  -8   9        0.02        2.87     40.78 o 
  -5  -8   9      250.91      328.33    134.79 o 
  -4  -8   9       55.56       29.30     31.43 o 
  -3  -8   9       34.64      -12.18     29.11 o 
  -2  -8   9       20.08       21.46     32.96 o 
  -8  -7   9        0.18        8.52     37.11 o 
  -7  -7   9      173.75      167.01     53.79 o 
  -6  -7   9       69.78       36.22     42.62 o 
  -5  -7   9      304.89      155.88     58.23 o 
  -4  -7   9       31.87       85.51     51.76 o 
  -3  -7   9       11.12       10.14     26.86 o 
  -2  -7   9       99.25       84.65     33.58 o 
  -1  -7   9        0.21        7.80     28.60 o 
   0  -7   9        0.28      -15.34     25.79 o 
  -9  -6   9      254.67      248.50     68.19 o 
  -8  -6   9       71.63       95.08     47.17 o 
  -7  -6   9      110.34       95.52     45.48 o 
  -6  -6   9       20.12        9.63     37.11 o 
  -5  -6   9       15.29       20.03     27.81 o 
  -4  -6   9        2.13       15.71     26.29 o 
  -3  -6   9       51.69       70.53     34.72 o 
  -2  -6   9      326.59      271.69     43.48 o 
  -1  -6   9        1.87        0.17     26.64 o 
   0  -6   9       60.21       12.19     39.02 o 
   1  -6   9       83.34       99.19     34.39 o 
  -9  -5   9        6.19      -10.73     39.09 o 
  -8  -5   9      233.81      299.93     67.75 o 
  -7  -5   9       19.88      -21.16     30.93 o 
  -6  -5   9        0.60      -44.64     29.76 o 
  -5  -5   9       39.23       24.78     26.13 o 
  -4  -5   9      202.72      252.41     40.24 o 
  -3  -5   9      145.39      106.35     30.12 o 
  -2  -5   9      140.95      165.83     36.05 o 
  -1  -5   9       28.66       27.80     26.43 o 
   0  -5   9      772.67      867.29     68.25 o 
   1  -5   9       94.15      146.86     35.60 o 
 -10  -4   9       75.12      113.53     37.51 o 
  -9  -4   9       82.12       71.91     39.60 o 
  -8  -4   9        3.03        3.60     26.56 o 
  -7  -4   9       13.72      -24.17     29.46 o 
  -6  -4   9        6.85      -11.68     29.91 o 
  -5  -4   9      847.89      974.60     90.16 o 
  -4  -4   9      313.91      305.70     40.72 o 
  -3  -4   9      100.06       66.95     42.51 o 
  -2  -4   9      256.22      261.43     39.30 o 
  -1  -4   9       33.06       35.15     46.44 o 
   0  -4   9      405.89      461.45     52.46 o 
   1  -4   9        3.13       36.43     25.94 o 
   2  -4   9      162.46      205.09    103.86 o 
 -10  -3   9       31.80       19.73     29.06 o 
  -9  -3   9        6.02      -22.03     25.78 o 
  -8  -3   9       45.78       21.18     36.89 o 
  -7  -3   9      331.38      323.88     42.74 o 
  -6  -3   9        7.42        1.62     28.58 o 
  -5  -3   9      185.36      223.04     34.24 o 
  -4  -3   9        0.71      -10.32     20.45 o 
  -3  -3   9      259.36      336.51     71.68 o 
  -2  -3   9      254.01      184.97     47.76 o 
  -1  -3   9        7.36        3.41     19.57 o 
   0  -3   9      132.62       72.68     28.32 o 
   1  -3   9        0.46       -9.59     19.93 o 
   2  -3   9       94.62       72.63     32.23 o 
 -11  -2   9        2.95      -43.17     28.78 o 
 -10  -2   9       60.12       56.46     31.52 o 
  -9  -2   9       63.41       60.22     30.75 o 
  -8  -2   9        0.28      -16.35     24.37 o 
  -7  -2   9      803.13      714.21     66.20 o 
  -6  -2   9        0.70       11.87     21.68 o 
  -5  -2   9       62.69       17.22     19.02 o 
  -4  -2   9       36.61       34.36     23.55 o 
  -2  -2   9      371.07      382.53     52.24 o 
  -1  -2   9       73.30       78.64     27.01 o 
   0  -2   9      330.67      347.86     73.59 o 
   1  -2   9       46.31       13.54     26.42 o 
   2  -2   9       62.92       81.98     29.28 o 
 -11  -1   9       12.07      -12.59     27.80 o 
 -10  -1   9       27.69       16.05     28.36 o 
  -9  -1   9       55.28       20.37     27.44 o 
  -8  -1   9       61.19       97.31     31.97 o 
  -7  -1   9      136.40      169.49     36.11 o 
  -6  -1   9        8.89       21.65     29.80 o 
  -5  -1   9       41.45       55.57     17.60 o 
  -4  -1   9      437.33      487.78     43.56 o 
  -3  -1   9       28.53       15.64     20.39 o 
  -2  -1   9      261.35      294.05     64.59 o 
  -1  -1   9      319.00      380.26     75.42 o 
   0  -1   9      280.95      297.49     39.55 o 
   1  -1   9       18.01       12.54     22.86 o 
   2  -1   9      351.74      391.27     75.83 o 
 -11   0   9       16.41       32.39     34.26 o 
 -10   0   9       89.87       88.89     36.78 o 
  -9   0   9        3.86      -19.66     23.66 o 
  -8   0   9        0.62       12.91     25.93 o 
  -7   0   9       21.68        0.57     27.15 o 
  -6   0   9       44.92       93.24     39.97 o 
  -5   0   9      628.09      594.57     46.50 o 
  -4   0   9      481.16      531.04     54.39 o 
  -3   0   9      269.87      207.57     31.93 o 
  -2   0   9      616.55      590.13     46.39 o 
  -1   0   9      116.47      140.03     29.75 o 
   0   0   9        5.16       21.01     36.37 o 
   1   0   9        4.20      -33.80     31.96 o 
   2   0   9      357.15      242.47     61.79 o 
 -11   1   9        3.20      -42.92     36.67 o 
 -10   1   9       46.20       -3.47     29.57 o 
  -9   1   9        2.99       32.64     26.97 o 
  -8   1   9       31.18       20.05     26.71 o 
  -7   1   9       71.09       45.37     26.82 o 
  -6   1   9      120.26       98.27     28.07 o 
  -5   1   9      644.28      582.98     44.93 o 
  -4   1   9        3.11       -3.39     15.58 o 
  -3   1   9      369.64      416.62     32.87 o 
  -2   1   9      107.76       93.62     26.86 o 
  -1   1   9        0.02       -8.45     32.77 o 
   0   1   9       45.31       76.64     43.65 o 
   1   1   9        2.14       11.61     38.72 o 
   2   1   9       64.91      116.83     55.18 o 
 -11   2   9        2.03        7.86     32.50 o 
 -10   2   9        1.22      -23.40     25.44 o 
  -9   2   9        0.71      -23.46     22.53 o 
  -8   2   9        2.85       11.63     30.49 o 
  -7   2   9      319.85      415.29     46.90 o 
  -6   2   9        1.01      -27.55     18.87 o 
  -5   2   9      292.93      220.92     46.58 o 
  -4   2   9       33.68       54.06     19.62 o 
  -3   2   9       70.84       75.57     27.95 o 
  -2   2   9       34.02       47.00     28.23 o 
  -1   2   9       74.82       94.49     46.58 o 
   0   2   9      139.87      179.65     55.62 o 
   1   2   9        1.41      -25.79     36.74 o 
   2   2   9       31.59       77.00     52.17 o 
 -11   3   9        6.80       53.84     41.00 o 
 -10   3   9       14.89       38.80    109.44 o 
  -9   3   9       76.07       29.76     37.95 o 
  -8   3   9        4.01       21.26     27.03 o 
  -7   3   9       37.32        8.83     25.87 o 
  -6   3   9       43.16       51.46     60.51 o 
  -5   3   9       14.89        9.63     29.80 o 
  -4   3   9       18.97        7.40     24.73 o 
  -3   3   9       13.07       -6.71     22.54 o 
  -2   3   9       81.18       61.62     28.10 o 
  -1   3   9       93.08       59.92     30.74 o 
   0   3   9       83.73       23.00     40.56 o 
   1   3   9       45.07       31.30     42.62 o 
 -10   4   9       12.27      -16.77     29.14 o 
  -9   4   9       38.22       26.74     30.45 o 
  -8   4   9        3.10        8.45     27.66 o 
  -7   4   9        5.60       18.35     26.20 o 
  -6   4   9        0.24      -41.00     33.87 o 
  -5   4   9       29.67       81.85     45.92 o 
  -4   4   9       46.28      -14.47     24.64 o 
  -3   4   9      168.19      136.23     35.85 o 
  -2   4   9      200.51      153.40     44.09 o 
  -1   4   9       58.28       53.28     31.23 o 
   0   4   9        0.98       11.99     30.51 o 
   1   4   9       30.26        8.82     40.34 o 
 -10   5   9        3.84       22.87     31.53 o 
  -9   5   9        4.24       24.80     31.93 o 
  -8   5   9        0.45      -51.29     37.40 o 
  -7   5   9       91.67       59.30     49.96 o 
  -6   5   9       27.39       82.22     53.34 o 
  -5   5   9       59.37       81.93     52.90 o 
  -4   5   9        1.30       -2.16     26.79 o 
  -3   5   9      233.90      271.79     45.20 o 
  -2   5   9        0.84        9.71     29.24 o 
  -1   5   9       46.26       51.66     35.44 o 
   0   5   9        0.06      -56.69     38.21 o 
  -9   6   9        2.15       41.66     49.38 o 
  -8   6   9        9.28       -4.26     52.10 o 
  -7   6   9       67.68      122.85     62.75 o 
  -6   6   9        0.08       43.35     52.46 o 
  -5   6   9       80.49      152.32     66.72 o 
  -4   6   9       18.05       11.14     27.73 o 
  -3   6   9        2.98        9.66     29.98 o 
  -2   6   9       19.97       -9.46     28.20 o 
  -1   6   9        9.32       -1.16     46.88 o 
  -8   7   9        0.70      -11.17     42.47 o 
  -7   7   9        5.92       53.27     55.55 o 
  -6   7   9       17.96       35.27     61.28 o 
  -5   7   9        1.37      -29.68     51.80 o 
  -4   7   9       14.82       58.81     34.83 o 
  -3   7   9        3.24      -21.40     28.26 o 
  -2   7   9        0.96      -13.03     31.34 o 
  -6  -7  10       69.47       77.00     54.45 o 
  -5  -7  10      115.02       89.41     38.23 o 
  -4  -7  10       17.46        1.48     30.91 o 
  -3  -7  10        1.06       13.56     38.24 o 
  -8  -6  10       18.00       23.95     40.93 o 
  -7  -6  10       26.18        1.25     44.67 o 
  -6  -6  10      236.41      192.44     58.27 o 
  -5  -6  10       77.41       31.61     30.59 o 
  -4  -6  10       24.25       19.18     34.94 o 
  -3  -6  10      211.03      217.58     41.53 o 
  -2  -6  10      112.47      143.07     68.88 o 
  -1  -6  10      277.55      214.02     43.81 o 
  -9  -5  10      104.16       53.20     54.52 o 
  -8  -5  10      150.32      129.47     50.18 o 
  -7  -5  10        2.38      -31.23     34.90 o 
  -6  -5  10        7.17        6.91     32.77 o 
  -5  -5  10      227.49      185.53    114.51 o 
  -4  -5  10        0.44       -8.97     21.16 o 
  -3  -5  10     1024.50      861.81     93.32 o 
  -2  -5  10       19.43       27.91     27.54 o 
  -1  -5  10      100.26      114.57     81.93 o 
   0  -5  10        1.41       22.62     38.21 o 
  -9  -4  10        1.65       89.35     53.56 o 
  -7  -4  10       98.76       55.77     42.18 o 
  -6  -4  10       11.66        3.45     28.14 o 
  -5  -4  10      709.78      757.62     85.67 o 
  -4  -4  10      100.86      104.10     30.85 o 
  -3  -4  10      202.80      251.10     55.22 o 
  -2  -4  10       52.11       73.48     30.04 o 
  -1  -4  10      127.61       95.20     31.80 o 
   0  -4  10       15.95       38.23     26.89 o 
 -10  -3  10       50.23      106.76     37.26 o 
  -9  -3  10        0.53       14.75     26.12 o 
  -8  -3  10      142.36       50.77     48.72 o 
  -7  -3  10       36.14       91.33     39.16 o 
  -6  -3  10      299.56      286.05     58.05 o 
  -5  -3  10      321.29      291.56     58.63 o 
  -4  -3  10       61.58       90.20     29.20 o 
  -3  -3  10       32.24        4.49     23.58 o 
  -2  -3  10      107.55      104.70     31.49 o 
  -1  -3  10       28.26       33.94     36.85 o 
   0  -3  10      138.31       58.69     29.42 o 
 -10  -2  10       70.39       56.20     34.32 o 
  -9  -2  10       35.06      -16.90     26.87 o 
  -8  -2  10       69.96      107.52     37.09 o 
  -7  -2  10        0.07       32.48     29.32 o 
  -6  -2  10      139.18      282.89     59.22 o 
  -5  -2  10       43.27       93.46     35.86 o 
  -4  -2  10      191.37      153.90     58.19 o 
  -3  -2  10      156.08      107.33     29.57 o 
  -2  -2  10       22.40        0.02     40.27 o 
  -1  -2  10       97.76      108.33     43.50 o 
   0  -2  10       76.55      158.06     92.65 o 
   1  -2  10      263.05      234.60     76.16 o 
 -10  -1  10       43.73       48.30     33.69 o 
  -9  -1  10        8.78        8.84     27.83 o 
  -8  -1  10      125.57      119.08     35.87 o 
  -7  -1  10      106.36      204.20     38.47 o 
  -6  -1  10        2.87       -1.76     24.76 o 
  -5  -1  10        0.70        0.44     24.84 o 
  -4  -1  10       87.16      118.00     29.69 o 
  -3  -1  10      329.22      315.35     40.70 o 
  -2  -1  10        1.06       -1.22     22.40 o 
  -1  -1  10      267.97      202.45     37.58 o 
   0  -1  10        2.89       24.61     47.17 o 
   1  -1  10        0.47       56.87     47.32 o 
 -11   0  10        0.27       42.91     37.82 o 
 -10   0  10       52.18       76.35     46.18 o 
  -9   0  10        0.17        2.61     29.01 o 
  -8   0  10      155.49      141.39     44.01 o 
  -7   0  10       98.09       54.80     30.40 o 
  -6   0  10       87.09       95.06     27.33 o 
  -5   0  10       65.72       46.00     30.57 o 
  -4   0  10        0.52        9.92     22.08 o 
  -3   0  10      123.41      129.67     30.12 o 
  -2   0  10      183.36      229.64     37.11 o 
  -1   0  10        1.48      -11.61     37.03 o 
   0   0  10        0.04        2.13     40.41 o 
   1   0  10        3.14       -0.22     36.37 o 
 -11   1  10        0.38       28.97     67.67 o 
 -10   1  10      138.98      135.59     40.97 o 
  -9   1  10        1.73       15.19     30.50 o 
  -8   1  10       76.39       55.15     39.31 o 
  -7   1  10        0.40       13.26     26.45 o 
  -6   1  10      232.93      221.37     48.20 o 
  -5   1  10       63.35       46.64     23.16 o 
  -4   1  10       19.22       77.22     24.23 o 
  -3   1  10        0.77       22.56     39.16 o 
  -2   1  10       15.06      -37.40     34.53 o 
  -1   1  10       62.64      140.49     54.74 o 
   0   1  10        0.19        0.44     41.74 o 
 -10   2  10      102.87       69.93     37.19 o 
  -9   2  10       39.21       37.44     32.34 o 
  -8   2  10       24.71       37.27     30.07 o 
  -7   2  10        3.51      -13.88     23.97 o 
  -6   2  10       78.02       73.62     30.49 o 
  -5   2  10        0.29       28.32     32.18 o 
  -4   2  10       79.39       76.73     30.94 o 
  -3   2  10        1.51      -43.87     30.64 o 
  -2   2  10       50.32       39.90     43.50 o 
  -1   2  10        7.90      -31.30     36.96 o 
   0   2  10        9.77       14.25     45.92 o 
 -10   3  10        0.52       10.63     34.27 o 
  -9   3  10       34.49       17.22     32.86 o 
  -8   3  10        9.35       -3.35     28.47 o 
  -7   3  10        4.71      -20.45     25.66 o 
  -6   3  10       28.49      -33.43     39.53 o 
  -5   3  10       24.32       64.51     46.88 o 
  -4   3  10        0.67      -14.11     24.02 o 
  -3   3  10        9.68       40.27     28.24 o 
  -2   3  10        0.76       22.63     37.18 o 
  -1   3  10       92.88       76.20     47.69 o 
   0   3  10        0.22       30.57     44.89 o 
 -10   4  10        0.43       27.28     35.04 o 
  -9   4  10        1.78        7.72     30.76 o 
  -8   4  10       20.05       -5.74     31.37 o 
  -7   4  10       24.46        4.11     42.40 o 
  -6   4  10        0.39      -15.87     40.71 o 
  -5   4  10       40.98       77.15     52.24 o 
  -4   4  10        0.00      -10.52     26.45 o 
  -3   4  10        0.01        5.57     28.47 o 
  -2   4  10       12.11       51.74     33.94 o 
  -1   4  10        0.01       58.56     47.10 o 
  -9   5  10        0.19       25.94     52.32 o 
  -8   5  10        2.37        5.36     48.13 o 
  -7   5  10        7.93       81.05     61.57 o 
  -6   5  10        0.18      -19.10     39.24 o 
  -5   5  10        1.25       44.53     47.69 o 
  -4   5  10       13.10       39.32     39.49 o 
  -3   5  10        0.40       18.53     32.38 o 
  -2   5  10        5.09      -27.08     30.16 o 
  -8   6  10        1.23       38.43     60.32 o 
  -7   6  10        2.78       -7.27     52.90 o 
  -6   6  10        6.32       18.37     52.32 o 
  -5   6  10        1.97      -21.09     50.04 o 
  -4   6  10        5.04       -1.81     29.62 o 
  -3   6  10        0.63       32.98     33.74 o 
  -7  -5  11       41.59       35.20     43.94 o 
  -6  -5  11      168.94      164.88     55.18 o 
  -5  -5  11        5.54       -7.42     33.65 o 
  -4  -5  11        1.33       18.93     29.32 o 
  -3  -5  11       16.83       11.78     29.80 o 
  -8  -4  11       36.03       17.93     38.58 o 
  -7  -4  11       61.76       -2.87     32.33 o 
  -6  -4  11        9.55        0.15     31.52 o 
  -5  -4  11        0.31        9.63     29.91 o 
  -4  -4  11       74.82       26.97     27.49 o 
  -3  -4  11       57.68       43.59     31.93 o 
  -2  -4  11        2.23      -33.72     22.48 o 
  -9  -3  11      124.94      147.54     70.24 o 
  -7  -3  11        0.79       -8.38     26.67 o 
  -6  -3  11       20.09       24.39     33.21 o 
  -5  -3  11        2.33       34.68     36.15 o 
  -4  -3  11       21.46       34.50     28.87 o 
  -3  -3  11       45.48       71.24     31.55 o 
  -2  -3  11        1.21       -0.38     27.04 o 
  -9  -2  11       16.62       50.04     53.64 o 
  -8  -2  11        1.96       34.61     45.26 o 
  -7  -2  11       12.10       15.94     34.53 o 
  -6  -2  11       90.69      112.35     41.66 o 
  -5  -2  11      126.52      111.98     44.45 o 
  -4  -2  11       15.96       -4.03     39.60 o 
  -3  -2  11       10.67        8.52     40.71 o 
  -2  -2  11        9.35       35.81     28.91 o 
  -1  -2  11      149.87      167.10     40.36 o 
 -10  -1  11        8.07       37.18     46.00 o 
  -9  -1  11       17.97       61.51     35.74 o 
  -8  -1  11       14.25       26.67     44.31 o 
  -6  -1  11       60.45       24.98     33.80 o 
  -5  -1  11        8.15       35.12     32.70 o 
  -4  -1  11       19.00       48.11     26.25 o 
  -3  -1  11       53.53       39.99     26.54 o 
  -2  -1  11        4.13       81.77     30.99 o 
  -1  -1  11       15.28       -5.88     48.35 o 
 -10   0  11        5.71      -18.70     30.91 o 
  -9   0  11        8.39       18.62     29.64 o 
  -8   0  11      148.42      200.27     42.18 o 
  -7   0  11        8.01        2.50     41.37 o 
  -6   0  11       44.04        3.16     28.36 o 
  -5   0  11       21.60       10.65     26.60 o 
  -4   0  11       11.81       28.17     24.39 o 
  -3   0  11       26.50       10.06     26.05 o 
  -2   0  11        2.84      -23.37     40.19 o 
  -1   0  11       30.50       48.05     53.27 o 
 -10   1  11        2.55       -0.03     34.53 o 
  -9   1  11       13.24       28.78     31.28 o 
  -8   1  11       37.33       46.68     44.82 o 
  -7   1  11        3.98        3.04     58.52 o 
  -6   1  11       31.31       30.94     30.54 o 
  -5   1  11       16.16       19.25     27.99 o 
  -4   1  11        9.15       49.60     43.72 o 
  -3   1  11       52.36       50.77     49.89 o 
  -2   1  11       42.25       98.53     57.24 o 
  -9   2  11        4.82      -38.70     30.27 o 
  -8   2  11       13.17      -27.02     28.95 o 
  -7   2  11        0.43        9.16     27.49 o 
  -6   2  11       19.78       13.15     42.84 o 
  -5   2  11      137.97      192.44     58.19 o 
  -4   2  11       16.02       76.78     48.27 o 
  -3   2  11       67.67       -3.97     44.75 o 
  -2   2  11        9.09       32.77     47.10 o 
  -9   3  11        8.73       44.91     34.37 o 
  -8   3  11        1.47        6.78     32.55 o 
  -7   3  11       31.68       51.14     49.67 o 
  -6   3  11      101.45       92.88     58.56 o 
  -5   3  11        0.83       33.43     50.18 o 
  -4   3  11       34.74       43.66     33.14 o 
  -3   3  11       24.75      -10.73     45.26 o 
  -8   4  11       29.41        1.18     45.04 o 
  -7   4  11        2.93       14.55     54.96 o 
  -6   4  11       30.10       83.18     59.00 o 
  -5   4  11       11.42       90.30     55.48 o 
  -4   4  11        0.76      -11.09     29.22 o 
  -6   5  11        2.74      -40.56     42.25 o 
  -7  -2  12        0.87       19.18     35.78 o 
  -6  -2  12      117.74       54.15     40.49 o 
  -5  -2  12       24.04       26.08     37.69 o 
  -4  -2  12      110.00      143.67     39.73 o 
  -8  -1  12        6.12        9.63     53.05 o 
  -7  -1  12       46.63       29.39     35.56 o 
  -6  -1  12       91.50      179.14     52.24 o 
  -5  -1  12       30.71      -33.14     32.40 o 
  -4  -1  12        6.47        8.53     27.70 o 
  -8   0  12        0.80      -17.19     45.04 o 
  -7   0  12       47.92      133.29     54.74 o 
  -6   0  12        4.38       36.67     33.06 o 
  -5   0  12       31.45       32.92     34.31 o 
  -7   1  12        1.24       23.73     43.72 o 
                                                 
